# Supplementary material for: Normative penile anthropometry in term newborns in Kumasi, Ghana: a cross-sectional prospective study
Source: Int J Pediatr Endocrinol. 2017 Jan 26;2017:2. doi: 10.1186/s13633-017-0042-1 (PMC5270225; doi:10.1186/s13633-017-0042-1)
Supplement: Additional file 1: — Penile length Ghana. (TXT 75 kb) [file 13633_2017_42_MOESM1_ESM.txt]

Maternal Age	Maternal Tribe	Other maternal tribes	Antenatal Care Attendance	Natal Alcohol intake	Medications	Othermedicationspecify	Natal smoking	herb	Paternal Age	Paternal tribe	Other paternal tribes	Socioeconomic score	Socioeconomic score category	Gestational Age	Apgar Score	Postanatal age	Head circumference	Birth weight	Birth length	Penile length	Penile width	Temperature	Respiratory Rate	Heart Rate
20	Akan	NA	10	0	HAEMATINICS	NA	0	No	32	Akan	NA	3.25	Low	38	8	2	36	3	48.4	31	8.84	36.1	48	128
21	Akan	NA	8	0	HAEMATINICS,HERBS	NA	0	Yes	30	Akan	NA	4	Low	38	9	12	34.5	3.4	48.5	35	9.82	34.5	48	138
27	Others	IVORIAN	5	0	HAEMATINICS	NA	0	No	30	Akan	NA	3.5	Low	40	8	23	34.8	3.2	49.7	33	12.34	37	56	140
39	Akan	NA	8	0	HAEMATINICS	NA	0	No	39	Akan	NA	3.25	Low	38	9	22	34	2.9	49.5	32	10.52	36.8	40	140
28	Others	NAVRONGO	4	0	HAEMATINICS	NA	0	No	35	Mole-Dagomba	NAVRONGO	3.25	Low	42	9	9	35.4	3.1	48.5	30	7.9	35.7	36	140
44	Mole-Dagomba	FRAFRA	7	0	ANC VITAMINS	NA	0	No	65	Mole-Dagomba	FRAFRA	4.75	Low	40	9	24	35	2.9	50.6	28	9.6	36.3	48	124
32	Akan	NA	10	0	ANC VITAMINS	NA	0	No	36	Akan	NA	2	High	41	8	4	35.5	3	52.2	36	9.41	36.1	32	156
28	Ewe	NA	6	0	ANC VITAMINS	NA	0	No	28	Akan	NA	1	High	40	9	21	33.5	3.1	49	38	10.8	36.5	36	146
20	Mole-Dagomba	DARGATI	3	0	HAEMATINICS	NA	0	No	27	Akan	NA	4	Low	39	9	45	34.5	2.6	46.1	25	11.26	35.9	40	120
22	Akan	NA	6	0	HERBS,ANC VITAMINS	NA	0	Yes	27	Akan	NA	4	Low	42	8	4	34.5	3.3	51	29	8.7	36.2	40	140
25	Others	HAUSA	1	0	NA	NA	0	No	46	Others	BANDA	3	Middle	41	9	7	34.3	3.3	40	36	8.38	35.3	44	112
39	Akan	NA	6	0	ANC VITAMINS, HAEMATINICS	NA	0	No	45	Akan	NA	4.75	Low	40	9	12	32	3	43	30	10.36	36	48	136
31	Akan	NA	1	0	HAEMATINICS,ANC VITAMINS	NA	0	No	41	Akan	NA	2.75	Middle	41	9	6	34	2.8	49.5	26	10.35	33.2	36	128
31	Akan	NA	7	0	HAEMATINICS	NA	0	No	NA	Akan	NA	NA	NA	38	9	12	34	2.5	47.8	40	9.5	36	48	120
24	Akan	NA	4	0	HERBS	NA	0	Yes	25	Akan	NA	4	Low	42	6	5	33.4	2.5	48.1	28	7.26	36.2	36	132
23	Akan	NA	9	0	HAEMATINICS	NA	0	No	31	Akan	NA	3.5	Low	38	9	5	33.2	2.8	49.6	31	9.46	36.8	40	140
30	Akan	NA	4	0	HAEMATINICS	NA	0	No	40	Akan	NA	4	Low	40	9	16	36	3.7	51	33	9.6	36.3	40	136
30	Akan	NA	5	0	HAEMATINICS	NA	0	No	37	Akan	NA	3.75	Low	39	9	8	33.5	3.1	51	33	8.9	36.7	60	136
28	Akan	NA	4	0	HERBS, HAEMATINICS	NA	0	Yes	30	Akan	NA	3.25	Low	38	8	21	33.5	2.7	47.2	28	7.58	35.9	50	152
24	Others	HAUSA	NA	0	HAEMATINICS	NA	0	No	33	Mole-Dagomba	MOSSI	3.5	Low	40	9	9	36	3.3	52.1	42	9.98	35.9	40	124
25	Akan	NA	6	0	HAEMATINICS	NA	0	No	40	Ga-Adangbe	NA	3.75	Low	42	8	6	37	4	49.5	27	8.2	35	60	124
35	Akan	NA	2	0	HAEMATINICS	NA	0	No	37	Akan	NA	3.75	Low	40	9	8	35	3.5	NA	33	9.04	36.6	44	148
18	Akan	NZEMA	5	0	HAEMATINCS	PARACETAMOL	0	No	NA	Akan	NZEMA	NA	NA	40	9	10	33	2.9	47.1	21	8.74	35.7	36	132
29	Akan	NA	8	0	HAEMATINICS	NA	0	No	31	Akan	NA	3.75	Low	41	9	3	36.9	3.3	46	31	9.64	36.4	40	152
24	Akan	NA	4	0	HERBS, HAEMATINICS	NA	0	Yes	34	Akan	NA	3.75	Low	38	9	7	33	2.8	47	34	9.06	36.5	38	124
20	Mole-Dagomba	WALA	11	0	HAEMATINICS	NA	0	No	29	Mole-Dagomba	SISALA	3.25	Low	40	9	37	35	3.4	51.6	39	9.94	36.5	44	128
32	Akan	NA	8	0	HAEMATINICS	NA	0	No	40	Akan	NA	2.75	Middle	40	9	17	36	3.3	52	39	10.94	36.9	44	140
27	Akan	NA	7	0	HAEMATINICS	NA	0	No	35	Akan	NA	1.25	High	41	8	17	35.3	3.1	51.1	30	9.28	36.8	40	128
22	Akan	NA	9	0	HAEMATINICS	NA	0	No	26	Akan	NA	3.25	Low	40	8	11	32.5	2.7	47.6	34	8.84	36.3	44	132
27	Others	GRUSHIE	7	0	HAEMATINICS	NA	0	No	34	Akan	NA	2.25	Middle	38	9	5	36.5	3.4	50.1	34	9.4	37	40	120
18	Akan	NA	1	0	NONE	NA	0	No	NA	Akan	NA	NA	NA	39	9	4	33.8	2.9	48.4	31	8.6	33.8	60	132
26	Akan	NA	6	0	ANCVITAMINS	NA	0	No	31	Akan	NA	2	High	39	9	3	34	3	52	25	9.21	35.9	32	120
19	Akan	NA	1	0	ANC VITAMINS	NA	0	No	20	Akan	NA	3.5	Low	40	7	6	36	3.3	49.7	33	11.31	34.7	80	136
22	Mole-Dagomba	GRUSHIE	11	0	ANC VITAMINS	NA	0	No	25	Akan	NA	3	Middle	41	9	8	35.6	3.7	52.1	39	12.29	35.3	34	136
23	Akan	NA	7	0	HAEMATINICS,ANC VIATAMINS	NA	0	No	31	Akan	NA	3.5	Low	40	9	10	34.8	3	49.3	28	9.88	36.7	60	128
18	Mole-Dagomba	BUSANGA	2	0	HERBS,HAEMATINICS	NA	0	Yes	25	Mole-Dagomba	MOSSI	4	Low	39	8	8	31.8	2.6	45.9	31	10.67	36.6	56	136
25	Akan	NA	5	0	HAEMATINICS	NA	0	No	32	Akan	NA	2.75	Middle	38	9	11	33.1	3.1	48.6	30	10.67	36	58	136
32	Mole-Dagomba	WALA	4	0	HERBS,VITAMINS,HAEMATINICS	NA	0	Yes	39	Mole-Dagomba	BUSANGA	3.5	Low	39	9	14	35.1	2.9	48.1	36	12.06	36.1	36	132
27	Akan	NA	3	0	HERBS,VITAMINS,HAEMATINICS	NA	0	Yes	28	Akan	NA	4	Low	40	8	43	33	2.8	49.9	39	10.85	36.8	56	124
26	Akan	NA	5	0	HERBS,HAEMATINICS	NA	0	Yes	38	Akan	NA	3	Middle	42	9	19	36.1	3.6	50	32	10.3	37.2	60	160
23	Akan	NA	10	0	ANC VITAMINA, HAEMATINICS	NA	0	No	27	Akan	NA	3.75	Low	40	8	7	34.1	3.3	49.5	32	12.52	35.8	38	128
18	Others	WANGARA	9	0	HERBS,HAEMATINICS	NA	0	Yes	35	Ewe	NA	3.5	Low	39	9	6	33	2.7	47	30	10.92	35.3	36	128
20	Akan	NA	5	0	ANC VITAMINS	NA	0	No	26	Akan	NA	3.75	Low	40	9	5	33	3.1	49.2	31	12.11	35.5	40	120
37	Mole-Dagomba	NA	9	0	HAEMATINICS	NA	0	No	40	Mole-Dagomba	NA	1.25	High	39	8	23	35	3.25	48.8	30	11.51	37.1	52	148
32	Akan	NA	4	0	HERBS,ANTIBIOTICS,ANC VITAMINS	NA	0	Yes	48	Akan	NA	3.75	Low	39	8	8	34	3.9	50.1	34	11.23	35.7	36	120
49	Akan	NA	9	0	HAEMATINICS,ANC VITAMINS	NA	0	No	54	Akan	NA	1	High	38	9	11	34.1	3.1	48.5	31	10.85	36.5	44	142
32	Ewe	NA	4	0	ANC VITAMINS	NA	0	No	45	Ewe	NA	1	High	40	8	8	35	3.4	50.6	35	9.7	36	50	140
41	Akan	NA	6	0	HAEMATINICS,ANC VITAMINS	NA	0	No	48	Akan	BONO	3	Middle	39	9	13	33.2	3.2	47.5	31	10.23	36	60	140
24	Akan	NA	7	0	HAEMATINICS	NA	0	No	30	Akan	NA	3.25	Low	40	9	2	34.5	3.1	52.4	29	12.72	36.3	38	140
19	Akan	NA	6	0	HAEMATICS,ANC VITAMINS,ANTIMALARIA	NA	0	No	24	Akan	NA	4.25	Low	40	9	11	34.5	2.9	49.1	36	9.55	36.1	60	136
18	Akan	NA	7	0	HAEMATINICS	NA	0	No	32	Others	DAGOMBA	4.5	Low	42	9	4	33	2.6	48	31	9.27	36.2	58	148
29	Akan	NA	NA	NA	NA	NA	NA	No	29	Ewe	NA	1	High	40	8	13	35	3.2	48.5	39	11.1	35	40	140
19	Akan	NA	8	0	ANC VITAMINS	NA	0	No	25	Akan	NA	4	Low	38	9	18	33.5	3.2	49.3	38	10.84	37	36	128
35	Akan	NA	5	0	ANC VITAMINS	NA	0	No	50	Akan	NA	NA	NA	39	10	4	35	3.5	49.4	41	13.41	36.7	44	136
29	Others	HAUSA	11	0	HERBS,ANC VITAMINS,HAEMATINICS	NA	0	Yes	35	Others	HAUSA	3.25	Low	41	8	35	35.5	3.6	51.9	45	11.78	36.5	62	144
25	Mole-Dagomba	NA	5	0	ANC VITAMINS	NA	0	No	NA	Mole-Dagomba	NA	NA	NA	41	9	8	31.2	2.5	48.3	33	9.99	36.4	38	124
23	Akan	NA	7	0	HERBS,ANC VITAMINS,HAEMATINICS	NA	0	Yes	35	Mole-Dagomba	BUSANGA	3.75	Low	40	10	13	33.7	3.1	49.2	33	10.19	36	36	120
31	Akan	NA	7	0	HAEMATINICS,VITAMINS	NA	0	No	38	Akan	NA	2.25	Middle	38	9	4	33.2	3.5	50	31.5	9.64	35	30	128
17	Akan	NA	6	0	HAEMATINICS, ANC VITAMINS	NA	0	No	20	Akan	NA	3.5	Low	40	9	14	33	2.7	46.9	42	10.9	36.1	78	136
20	Mole-Dagomba	GRUSHIE	8	0	ANC VITAMINS	NA	0	No	29	Akan	NA	NA	NA	40	8	40	34	3	47.9	43	10.45	36.7	60	128
42	Akan	NA	7	0	ANC VITAMINS, ANTIBIOTICS	NA	0	No	47	Akan	NA	4.25	Low	39	9	13	35	2.9	47.8	38	11.84	36.4	44	160
23	Akan	NA	12	0	ANC VITAMINS	NA	0	No	30	Akan	NA	2	High	41	9	16	36.7	3.6	50.9	40	10.89	35	32	128
28	Mole-Dagomba	BUSANGA	8	0	ANC VITAMINS	NA	0	No	32	Mole-Dagomba	BUSANGA	4.25	Low	39	8	7	37	3.5	49.3	38	10.9	36.1	36	120
24	Akan	NA	7	0	HERBS, ANTIBIOTICS	NA	0	Yes	29	Akan	NA	2.25	Middle	38	9	19	32.5	2.7	46.3	31	10.72	36	52	160
21	Mole-Dagomba	GONJA	8	0	ANC VITAMINS,ANTIBIOTICS	NA	0	No	38	Others	CHOKOSI	3.75	Low	40	9	5	32.7	3.4	49.6	37	11.89	36	56	132
30	Akan	NA	3	0	HAEMATINICS, ANC VITAMINS	NA	0	No	36	Akan	NA	3	Middle	41	9	9	35	3.7	51	30	12.42	35	36	132
27	Others	GRUMA	10	0	HAEMATINICS, ANC VITAMINS,HERBS	NA	0	Yes	35	Akan	NA	4	Low	42	9	2	36.5	3.6	48	30	11.7	36.6	56	144
34	Akan	NA	5	0	HAEMATINICS	NA	0	No	43	Akan	NA	3	Middle	38	8	6	37.2	2.9	45	31	10.3	35	52	120
30	Others	BUSANGA	7	0	HAEMATINICS,ANTIHYPERTENSIVES,HERBS	NA	0	Yes	32	Mole-Dagomba	BUSANGA	2.5	Middle	38	9	3	34	3	49.1	37	10.32	35.4	48	120
25	Mole-Dagomba	SISALA	6	0	HAEMATINICS,VITAMINS	NA	0	No	40	Mole-Dagomba	SISALA	4.25	Low	41	9	4	33.5	3.3	52.4	30	10.08	35.5	44	132
23	Akan	NA	10	0	HAEMATINICS	NA	0	No	25	Akan	NA	3.25	Low	38	8	23	35	3.3	47.9	27	8.85	36.4	47	121
32	Akan	NA	8	0	HERBS	NA	0	Yes	30	Akan	NA	3.75	Low	41	6	12	36.5	2.9	51.5	40	8.34	36.2	36	120
27	Akan	NA	9	0	HERBS, ANC VITAMINS	NA	0	Yes	35	Akan	NA	4.25	Low	42	7	24	37.5	4	50	33	8.56	36.9	36	140
26	Akan	NA	5	0	ANC VITAMINS	NA	0	No	40	Akan	NA	4	Low	38	9	24	34	3.4	50.6	30	9.51	37	58	129
30	Akan	NA	8	0	HAEMATINICS	NA	0	No	35	Akan	NA	4	Low	38	9	22	33.3	2.8	45.8	23	8.5	36.2	68	120
32	Akan	NA	6	NA	HAEMATINICS	NA	NA	No	NA	Akan	NA	4	Low	41	10	24	36	3.7	49	37	10.38	36.7	38	116
32	Akan	NA	13	0	ANC VITAMINS, HAEMATINICS	NA	0	No	45	Akan	NA	2.25	Middle	38	9	17	33	2.6	47.9	29	7.9	36.7	90	140
22	Akan	NA	6	0	HAEMATINICS,HERBS	NA	0	Yes	NA	Akan	NA	4	Low	41	9	12	34	3.3	50.5	29	9.49	36	60	132
22	Akan	NA	10	0	HAEMATINICS	NA	0	No	26	Akan	NA	3.25	Low	38	9	16	33	3.6	51.4	42	11.86	36.1	36	128
35	Akan	NA	4	0	HAEMATINICS	NA	0	No	36	Akan	NA	2.25	Middle	41	9	13	33	3.2	50	28	8.97	36	36	132
29	Mole-Dagomba	MAMPRUSI	5	0	VITAMINS, HAEMATINICS	NA	0	No	38	Mole-Dagomba	BUSANGA	4	Low	38	9	5	34	3.3	48.7	23	9.59	35.4	50	140
24	Akan	NA	10	0	VITAMINS, HAEMATINICS	NA	0	No	32	Akan	NA	4	Low	38	9	17	32	3.2	46.9	27	10.45	36.6	34	130
29	Akan	NA	10	0	HAEMATINICS,VITAMINS	NA	0	No	38	Akan	NA	1.75	High	39	8	15	35	3.4	52.1	23	9.73	35.4	86	124
32	Akan	NA	10	0	VITAMINS	NA	0	No	44	Akan	NA	1	High	38	9	14	32.8	3.3	49	30	11.97	35.5	64	130
18	Akan	FANTE	13	0	ANC VITAMINS	NA	0	No	31	Akan	NA	3.75	Low	42	9	15	36	3.9	52	23	12.08	36.5	40	132
32	Akan	NA	5	0	HAEMATINICS	NA	0	No	37	Akan	NA	NA	NA	39	10	40	36.2	2.9	47.8	34	9.58	35.9	48	140
25	Akan	NA	6	0	HAEMATINICS	NA	0	No	24	Ewe	NA	4	Low	41	9	18	33	4	49.3	29	8.31	36.9	46	142
31	Akan	NA	8	0	HAEMATINICS	NA	0	No	32	Akan	NA	3.5	Low	40	9	7	35	3.4	51.9	31	10.27	36.1	54	124
36	Akan	NA	5	0	ANTIBIOTICS	NA	0	No	43	Akan	NA	3.25	Low	39	9	16	34	2.7	47	34	8.85	36.9	52	140
26	Mole-Dagomba	BAWKU	8	0	HAEMATINICS	NA	0	No	NA	Akan	NA	4	Low	38	7	17	34	2.7	49.2	42	10.02	36.7	42	120
NA	Akan	NA	NA	0	HAEMATINICS	NA	0	No	28	Akan	NA	3.25	Low	40	8	10	36	3.5	52.6	36	6.9	35.9	52	126
33	Akan	NA	13	0	HAEMATINICS	NA	0	No	45	Akan	NA	3.25	Low	39	9	7	35.2	3.4	50.7	33	7.24	36	48	140
30	Akan	NA	6	0	HAEMATINICS	NA	0	No	NA	Akan	NA	4	Low	38	9	36	34.7	3.2	48.7	26	10.74	36.6	48	140
23	Akan	NA	8	0	HAEMATINICS	NA	0	No	29	Akan	NA	4.25	Low	39	9	8	34.5	3	50.3	37	11.02	36	40	108
32	Ewe	NA	3	0	HAEMATINICS	NA	0	No	37	Akan	NA	4.75	Low	41	8	4	35	3.8	51.1	35	11.4	36.1	40	128
40	Akan	NA	NA	0	HAEMATINICS	NA	0	No	50	Akan	NA	NA	NA	41	8	4	34	3.6	49.5	31	10.55	35.9	40	128
31	Akan	NA	10	0	ANC VITAMINS	NA	0	No	36	Akan	NA	1	High	38	8	3	34.5	3.5	49.3	30	9.53	36.3	48	136
30	Akan	NA	11	0	HAEMATINICS,ANC VITAMIN	NA	0	No	40	Akan	NA	3.75	Low	39	9	11	35.5	3.8	51.9	27	9.15	35.9	32	132
20	Akan	NA	7	0	HAEMATINICS,ANC VITAMINS	NA	0	No	24	Mole-Dagomba	NA	3.5	Low	39	8	8	34.5	3.2	49	36	9.75	36.1	36	136
23	Mole-Dagomba	MOSI	11	0	HAEMATINICS,ANTIBIOTICS	NA	0	No	37	Mole-Dagomba	WALA	4	Low	41	8	11	35	4	53	23	9.74	35.6	40	120
20	Akan	NA	2	0	HAEMATINICS,ANC VITAMINS	NA	0	No	24	Akan	NA	3.25	Low	39	9	24	34.5	3.5	50.8	32	9.02	36.2	60	128
28	Others	BANDA	10	0	HAEMATINICS,	NA	0	No	34	Others	BANDA	1	High	40	9	20	35.1	3.5	51.5	39	10.64	36.6	60	140
23	Others	WANGARA	NA	0	HAEMATINICS,ANC VITAMINS	NA	0	No	27	Others	KOTOKOLI	NA	NA	40	9	1	36	3.1	47	34	8.76	35.6	32	120
23	Akan	NA	7	0	HAEMATINICS,ANC VITAMINS	NA	0	No	42	Ewe	NA	3.75	Low	39	8	12	34.1	3.1	48.1	25	10.5	36.5	56	128
30	Mole-Dagomba	NA	3	0	HAEMATINICS	NA	0	No	36	Mole-Dagomba	NA	NA	NA	39	9	15	33	2.9	46.4	25	8.35	36.5	56	148
32	Others	HAUSA	7	0	HAEMATINICS	NA	0	No	NA	Others	NA	NA	NA	42	9	18	36	3.2	50.2	27	9.72	36.4	80	120
31	Akan	NA	7	NA	HAEMATINICS	NA	0	No	32	Akan	NA	1	High	39	9	15	33	3.5	50.5	23	9.98	35.6	40	128
32	Akan	NA	6	0	HAEMATINICS	NA	0	No	38	Akan	NA	4.25	Low	39	9	6	34	3	49.4	28	9.16	35.7	60	104
41	Akan	NA	10	0	HERBS,ANC VITAMINS,HAEMATINICS	NA	0	Yes	60	Akan	NA	3.5	Low	38	8	21	35.2	3.7	53.8	35	10.96	37.9	60	128
29	Akan	NA	5	0	HAEMATINICS	NA	0	No	30	Akan	NA	4	Low	39	9	20	35	3.3	50.8	29	9.93	35.7	40	128
27	Mole-Dagomba	KUSASI	6	0	ANTI BIOTICS,HAEMATINICS	NA	0	No	NA	Mole-Dagomba	KUSASI	4.75	Low	42	8	19	35	3.6	51.4	34	10	NA	44	140
24	Mole-Dagomba	MAMPRUSI	NA	0	HAEMATINICS	NA	0	No	31	Others	KOTOKOLI	4	Low	41	8	36	34.2	3.3	50.1	33	9.09	37.2	48	136
27	Akan	NA	6	0	HAEMATINICS	NA	0	No	29	Akan	NA	NA	NA	40	9	3	37	3.5	52	35	9.56	36.2	52	160
23	Mole-Dagomba	GOJA	10	0	HAEMATINICS	NA	0	No	NA	Others	GONJA	4.25	Low	41	9	1	33.7	2.9	50.6	29	10.28	36.9	50	144
37	Akan	NA	10	0	HAEMATINICS	NA	0	No	NA	Akan	NA	NA	NA	41	10	15	35.5	3.8	50.5	39	11.3	37.3	48	136
32	Akan	NA	6	0	HAEMATINICS	NA	0	No	35	Akan	NA	3.5	Low	38	9	17	33.3	2.6	47.1	26	8.4	36.3	40	130
18	Mole-Dagomba	DARGATI	7	0	ANC VITAMINS	NA	0	No	NA	Others	KANJAGA	NA	NA	38	9	3	35	2.6	46	42	9.74	36.6	48	132
30	Akan	NA	9	0	HAEMATINICS	NA	0	No	35	Akan	NA	3	Middle	38	8	8	35.6	3.4	49.2	26	10.13	35.4	44	146
34	Akan	NA	9	0	HAEMATINICS	NA	0	No	38	Akan	FANTE	3.5	Low	38	9	14	32	2.8	49.2	29	8.17	36.4	36	124
28	Ewe	NA	11	0	HAEMATINICS	NA	0	No	32	Akan	FANTE	4	Low	38	9	15	36	3.9	52	32	10.8	37.1	40	128
NA	Akan	NA	NA	NA	NA	NA	NA	No	NA	Akan	NA	NA	NA	40	9	16	33	2.7	48.4	38	7.73	36.1	40	120
29	Akan	NA	9	0	HAEMATINICS	NA	0	No	37	Akan	NA	1.25	High	40	9	14	33	2.5	46.6	36	10.6	36.3	60	132
33	Akan	NA	7	0	HAEMATINICS	NA	0	No	48	Akan	NA	3	Middle	38	9	18	34	3	48	27	8.42	36	32	140
33	Akan	NA	7	0	ANC VITAMINS, HAEMATINICS	NA	0	No	48	Akan	NA	NA	NA	38	9	18	34	3	51	30	8.72	35.8	52	120
25	Akan	NA	5	0	HERBS,ANC VITAMINS	NA	0	Yes	30	Akan	NA	3.75	Low	39	8	16	33.5	3.3	48.4	32	8.5	35	44	128
20	Others	KOTOKOLI	12	0	ANC VIITAMINS	NA	0	No	27	Others	KOTOKOLI	3.5	Low	39	8	39	34	3	47.6	27	7.57	36.3	40	140
33	Akan	NA	7	0	ANC VITAMINS, HAEMATINICS	NA	0	No	48	Akan	NA	NA	NA	38	9	18	34	3	51	27	7.57	35.8	52	120
25	Akan	NA	4	0	HAEMATINICS	NA	0	No	29	Akan	NA	4	Low	40	9	16	35	3.6	49.5	34	10.47	35	52	140
30	Akan	NA	12	0	HAEMATINICS,ANC VITAMINS	NA	0	No	32	Akan	NA	NA	NA	40	8	24	35	3.8	51.2	32	10.24	36.8	56	128
24	Akan	NA	NA	0	ANC VITAMINS	NA	0	No	33	Akan	NA	2.25	Middle	39	9	2	34.4	2.9	47.5	22	9.61	34.3	60	132
30	Mole-Dagomba	WALA	7	0	ANC VITAMINS	NA	0	No	30	Akan	NA	3.5	Low	40	8	13	33.2	3	47	32	11.18	36.7	52	132
32	Mole-Dagomba	GONJA	6	0	ANC VITAMINS	NA	0	No	45	Mole-Dagomba	NA	3.75	Low	40	8	13	34	2.9	48.5	37	11.99	36	38	128
28	Others	KATANGA	NA	0	ANC VITAMINS	NA	0	No	34	Mole-Dagomba	BUSANGA	3.5	Low	38	8	6	33.2	2.7	46.9	31	10.66	35.6	34	124
26	Akan	NA	NA	NA	ANC VITAMINS	NA	0	No	36	Akan	NA	3.25	Low	39	8	14	36	2.9	48.7	34	9.97	35.2	44	128
NA	Akan	NA	NA	NA	NA	NA	NA	No	NA	Akan	NA	NA	NA	38	8	7	33	2.6	48.5	36	10.61	NA	NA	NA
NA	Akan	NA	NA	NA	NA	NA	NA	No	NA	Akan	NA	NA	NA	41	8	7	33	2.6	48	36	10.61	NA	NA	NA
NA	Akan	NA	NA	NA	NA	NA	NA	No	NA	Akan	NA	NA	NA	39	9	8	32	2.8	47.5	25	9.52	NA	NA	NA
NA	Akan	NA	NA	NA	NA	NA	NA	No	NA	Akan	NA	NA	NA	38	8	2	34	2.9	50	29	11.16	NA	NA	NA
NA	Akan	NA	NA	NA	NA	NA	NA	No	NA	Akan	NA	NA	NA	39	9	1	33.3	3	49	41	12.67	NA	NA	NA
37	Akan	NA	7	0	HAEMATINICS	NA	0	No	40	Akan	NA	4	Low	40	8	11	34	3	47.3	27	9.3	35.8	36	124
24	Akan	FANTE	4	0	HAEMATINICS	NA	0	No	28	Others	HAUSA	3.5	Low	39	9	10	34.5	3.1	49.1	39	11.37	36.4	48	116
29	Akan	NA	11	0	HAEMATINICS	NA	0	No	33	Akan	NA	3.75	Low	40	9	10	36	3.6	48.1	32	10.6	36.9	60	124
28	Akan	NA	19	0	HAEMATINICS	NA	0	No	30	Akan	FANTE	1.5	High	40	9	11	35.5	3.6	50.6	36	12.48	36.8	44	128
30	Akan	NA	4	0	HAEMATINICS	NA	0	No	40	Akan	NA	4	Low	40	8	18	32	3	47.5	41	12.35	36.4	48	132
19	Others	HAUSA	4	0	HAEMATINICS	NA	0	No	24	Others	HAUSA	3.5	Low	38	8	12	33.7	3.2	47.2	38	10.22	36.6	52	136
36	Akan	NA	14	0	ANC VITAMINS	NA	0	No	38	Akan	SEFWI	1	High	38	9	21	32	3	48.15	29.5	11.28	36	56	140
32	Akan	NA	6	0	HAEMATINICS	NA	0	No	38	Ga-Adangbe	NA	4	Low	41	8	19	35	2.8	46.85	40	12.22	36.1	38	120
32	Akan	NA	6	0	HAEMATINICS	NA	0	No	38	Ga-Adangbe	NA	4	Low	41	9	19	33.7	3	49.4	39	10.56	35.4	50	120
15	Akan	NA	5	0	HAEMATINICS, HERBS	PARACETAMOL	0	Yes	32	Akan	NA	4.25	Low	41	9	6	35	3.4	48.8	40	11.17	36	48	132
27	Akan	NA	6	0	HAEMATINICS	NA	0	No	34	Akan	NA	NA	NA	38	9	16	33	3.2	45.95	32	9.34	36.5	76	144
27	Others	HAUSA	7	0	HAEMATINICS	PARACETAMOL	0	No	40	Others	BUSANGA	NA	NA	39	9	7	34.9	2.9	42.74	36	10.27	35.7	40	140
33	Akan	NA	4	1	HAEMATINICS	NA	0	No	40	Mole-Dagomba	DAGOMBA	4	Low	40	8	23	32.5	3	48.4	29	9.11	36.2	40	148
25	Akan	NA	8	0	HAEMATINICS,VITAMINS	NA	0	No	37	Akan	NA	3.75	Low	40	9	13	35.5	3.7	49.8	37	10.8	36.3	52	120
20	Akan	NA	1	0	VITAMINS,HAEMATINICS	NA	0	No	20	Akan	NA	3.75	Low	40	8	7	32.3	2.7	45	37	11.3	36.1	42	112
27	Akan	NA	1	0	HAEMATINICS,VITAMINS	NA	0	No	34	Akan	NA	2.5	Middle	39	8	3	34	3.8	51.1	38	10.75	36.5	44	128
32	Akan	NA	10	0	HAEMATINICS,VITAMINS	NA	0	No	34	Akan	NA	1.5	High	41	9	3	35.5	3.9	52.1	32	11.4	36.7	48	148
21	Akan	NA	9	0	HAEMATINICS,VITAMINS,	NA	0	No	26	Others	HAUSA	4	Low	39	9	8	36	4	48.2	22.5	13.46	36	48	118
18	Akan	NA	2	0	ANC VITAMINS	NA	0	No	24	Akan	NA	3.5	Low	41	9	7	33.5	2.7	50.5	31	10.7	35	42	128
29	Mole-Dagomba	BUSANGA	8	0	HAEMATINICS,HERBS	NA	0	Yes	NA	Mole-Dagomba	BUSANGA	3.75	Low	39	7	8	32	2.8	47.5	38	10.36	35.3	62	142
32	Akan	NA	10	0	HAEMATINICS	NA	0	No	34	Akan	NA	1.5	High	41	8	3	35.5	3.9	52.1	32	11.4	36.7	48	148
38	Akan	NA	6	0	HAEMATINICS	NA	0	No	45	Akan	NA	4	Low	39	8	4	35	3.6	50	26	10.03	35.4	55	142
27	Akan	NA	8	0	HAEMATINICS	NA	0	No	34	Akan	NA	2.25	Middle	40	8	6	34.5	3.4	47.6	26	10.16	36.6	54	151
20	Akan	NA	4	0	HAEMATINICS	NA	0	No	23	Akan	NA	3.5	Low	40	8	7	33.2	2.9	49	31	9.3	36.6	58	152
34	Akan	NA	12	0	HAEMATINICS,VITAMINS	NA	0	No	40	Akan	NA	4	Low	38	9	8	33	2.6	46.2	27	9.5	36.9	56	140
19	Akan	NA	8	0	HAEMATINICS,VITAMINS	NA	0	No	26	Mole-Dagomba	FRAFRA	4.25	Low	40	8	12	34.5	2.9	47.6	25	9.29	36	48	152
23	Akan	NA	5	0	HAEMATINICS,VITAMINS	NA	0	No	NA	Akan	NA	4	Low	38	8	5	33	2.8	48	27	9.49	35.4	40	120
33	Akan	NA	4	0	HAEMATINICS,VITAMINS	NA	0	No	40	Akan	NA	3.25	Low	39	10	6	33	2.6	47.6	30	10.3	36	48	156
16	Others	GRUSHIE	5	0	HAEMATINICS, VITAMINS	NA	0	No	18	Akan	NA	3.75	Low	39	8	3	34.5	2.7	47.8	31	10.39	36.4	48	140
41	Ewe	NA	14	0	HAEMATINICS, VITAMINS	NA	0	No	41	Akan	NA	1.25	High	39	9	21	32.5	3	48.5	29	10.54	35.7	40	124
29	Akan	NA	11	0	HAEMATINICS, VITAMINS	NA	0	No	32	Akan	NA	1.25	High	38	9	3	34.3	3.4	48.5	26	9.16	35.9	76	144
23	Akan	NA	7	0	HAEMATINICS, VITAMINS	NA	0	No	29	Akan	NA	1.5	High	39	9	9	33.5	2.7	45	33	9.13	37	44	140
22	Others	MALI	7	0	HAEMATINICS, VITAMINS	NA	0	No	35	Others	MALI	4	Low	40	9	6	35	3.5	50.7	34	9.7	34.5	40	108
28	Akan	NA	5	0	HAEMATINICS, VITAMINS	NA	0	No	32	Akan	NA	1	High	40	7	4	34	3.1	48.8	37	10.83	36	40	120
17	Akan	NA	6	0	HAEMATINICS, VITAMINS	NA	0	No	18	Akan	NA	4.25	Low	40	8	6	34.8	3.1	49.9	37	9.78	36.8	80	144
29	Akan	NA	8	0	HAEMATINICS, VITAMINS	NA	0	No	34	Akan	NA	3	Middle	40	9	15	35	4	48	34	10.55	36.7	48	132
29	Akan	NA	10	0	HAEMATINIS,VITAMINS	NA	0	No	37	Akan	NA	2.25	Middle	39	9	11	33.3	3.4	51.4	28	10.32	35.2	44	120
38	Ga-Adangbe	ADA	1	0	HAEMATINIS,VITAMINS	NA	0	No	50	Mole-Dagomba	NA	3.75	Low	39	8	3	34	3.4	51.1	30	10.83	36	48	136
24	Akan	NA	10	0	HAEMATINIS,VITAMINS	NA	0	No	26	Mole-Dagomba	WALA	NA	NA	40	8	2	35.3	3.2	51.6	45	12.2	35.3	32	120
20	Mole-Dagomba	KUSASI	2	0	HAEMATINIS,VITAMINS	NA	0	No	NA	Akan	NA	NA	NA	39	8	14	35.7	3.4	44.4	33	9.42	37	48	144
22	Ewe	NA	11	0	HAEMATINIS,VITAMINS	NA	0	No	NA	Akan	NA	3.5	Low	40	9	14	34	3.1	48	36	9.86	36.7	40	128
27	Akan	NA	6	0	HAEMATINIS,VITAMINS	NA	0	No	31	Akan	NA	2.25	Middle	40	7	18	35	3.3	49.4	32.5	10.59	37.3	58	136
36	Others	BANDA	6	0	HAEMATINIS,VITAMINS	NA	0	No	60	Others	BANDA	3.5	Low	40	9	16	34	3.4	49.6	36	10.04	36.5	40	142
19	Others	HAUSA	12	0	HAEMATINIS,VITAMINS	NA	0	No	32	Mole-Dagomba	GONJA	3.75	Low	42	7	20	33.7	4	52.7	36	11.08	NA	52	138
22	Akan	NA	6	0	HAEMATINIS,VITAMINS,ANTIBIOTICS	NA	0	No	30	Akan	NA	3.25	Low	38	9	11	32	2.7	44.2	36	10.03	35.7	40	148
24	Ga-Adangbe	KROBO	15	0	HAEMATINIS,VITAMINS	NA	0	No	29	Akan	NA	1	High	40	9	22	36	3.7	50.7	45	12.57	35.9	64	140
35	Akan	NA	6	0	HAEMATINIS,VITAMINS	NA	0	No	38	Akan	NA	3.5	Low	39	9	19	35.7	3.8	50	32	8.79	35.4	38	126
22	Akan	NA	NA	0	HAEMATINIS,VITAMINS	NA	0	No	26	Akan	NA	3.75	Low	40	9	3	35.5	3.6	48.8	42	10.81	35.8	60	144
30	Akan	NA	8	0	HAEMATINIS,VITAMINS	NA	0	No	35	Ewe	NA	4	Low	40	9	7	36.5	3.5	52.3	36	12	36	68	132
15	Akan	NA	5	0	HAEMATINICS,VITAMINS	NA	0	No	32	Ga-Adangbe	GA	3.25	Low	40	8	4	36	3.3	50.2	35	11.26	34.5	48	128
36	Mole-Dagomba	KASANI	7	0	HAEMATINICS, VITAMINS	NA	0	No	38	Others	KASINA	2.75	Middle	42	9	16	36.5	3.6	50	30	9.2	35.8	32	128
26	Others	KOKOMBA	5	0	HAEMATINICS,VITAMINS	NA	0	No	50	Others	KOKOMBA	3.75	Low	39	6	6	35	3	46.15	37	11.93	35.5	68	144
36	Akan	NA	4	0	HAEMATINICS,VITAMINS	NA	0	No	41	Akan	NA	3.5	Low	41	9	7	32.5	3.1	46.2	33	8.7	36.1	48	120
25	Akan	NA	2	0	HAEMATINICS,VITAMINS	NA	0	No	NA	Akan	NA	NA	NA	40	9	5	34.5	3.2	49.4	28	6.94	35.7	80	128
15	Akan	NA	4	0	HAEMATINICS,VITAMINS	NA	0	No	NA	Akan	NA	NA	NA	39	9	3	37	3.5	NA	34	12.21	34.2	48	116
24	Akan	NA	12	0	HAEMATINICS,VITAMINS	NA	0	No	30	Akan	NA	3.25	Low	41	9	13	32	2.8	47	32	9.9	37.8	48	160
37	Akan	NA	8	0	HAEMATINICS,VITAMINS	NA	0	No	40	Akan	NA	4	Low	40	8	5	34.2	3	46	22	9.91	35.3	48	140
22	Akan	NA	5	0	HAEMATINICS,VITAMINS	NA	0	No	NA	Akan	NA	NA	NA	39	9	9	34.4	2.7	43.2	39	10.12	36.3	36	148
29	Akan	NA	6	0	HAEMATINICS,VITAMINS	NA	0	No	36	Akan	NA	4	Low	39	10	14	33.4	2.9	49.5	33	12.18	35.5	48	152
22	Akan	NA	4	0	HAEMATINICS,VITAMINS	NA	0	No	NA	Akan	NA	NA	NA	39	9	11	35.9	2.9	48.2	29	10.99	36	58	142
40	Akan	NA	13	0	HAEMATINICS,VITAMINS	NA	0	No	50	Akan	NA	4	Low	42	9	10	36.1	3.9	51.3	30	11.92	35.6	52	140
37	Others	HAUSA	8	0	HAEMATINICS,VITAMINS	NA	0	No	45	Others	HAUSA	4	Low	41	9	8	36.2	4	49.2	31	11.79	36.6	56	152
35	Others	HAUSA	13	0	HAEMATINICS,VITAMINS	NA	0	No	43	Akan	NA	4	Low	41	9	17	37	3.1	51.5	31	11.1	36.4	48	132
31	Akan	NA	10	0	HAEMATINICS,VITAMINS	NA	0	No	35	Akan	NA	3.75	Low	39	9	8	33.4	3.1	50	37	10.55	36.2	48	138
23	Akan	NA	8	0	HAEMATINICS,VITAMINS	NA	0	No	30	Akan	NA	3.25	Low	40	8	3	36	3.4	51	34	10.22	36.7	64	116
43	Akan	NA	8	0	HAEMATINICS,VITAMINS	NA	0	No	NA	Akan	NA	3.5	Low	40	8	3	34	2.8	49.2	34	11.59	37	68	144
23	Mole-Dagomba	FRAFRA	7	0	HAEMATINICS,VITAMINS	NA	0	No	27	Mole-Dagomba	FRAFRA	4	Low	40	8	3	34.5	3.2	48.8	33	12.03	35	48	112
38	Akan	NA	10	0	HAEMATINICS,VITAMINS	NA	0	No	40	Akan	NA	3.5	Low	41	9	15	33.5	2.5	43.4	34	9.75	34.5	48	144
NA	Akan	NA	NA	NA	NA	NA	NA	No	NA	Akan	NA	NA	NA	41	9	15	34.2	3.1	50.2	30	10.16	35.7	48	128
29	Mole-Dagomba	SISALA	15	0	HAEMATINICS,VITAMINS	NA	0	No	33	Mole-Dagomba	SISALA	NA	NA	42	9	15	36.5	3.7	49.4	35.5	10.45	34.9	42	136
18	Mole-Dagomba	NA	10	0	HAEMATINICS, VITAMINS	NA	0	No	27	Mole-Dagomba	NA	3.5	Low	42	7	4	35.5	3.4	47.9	35.5	11.1	35.1	40	136
35	Akan	NA	15	0	HAEMATINICS, VITAMINS	NA	0	No	40	Akan	NA	1	High	39	8	11	35.2	3.7	51	25	10.19	36	28	100
23	Akan	NA	8	0	HAEMATINICS, VITAMINS	NA	0	No	24	Akan	NA	3.25	Low	40	8	13	33.5	2.8	48.1	36	10.33	36.1	60	128
33	Akan	NA	11	0	HAEMATINICS, VITAMINS	NA	0	No	35	Akan	NA	3.75	Low	42	8	11	34	3.2	49.1	40	11.25	36	64	132
35	Akan	NA	8	0	HAEMATINICS, VITAMINS	NA	0	No	37	Akan	NA	1.25	High	40	9	1	34.4	3.2	49.1	31	9.41	35	38	140
30	Akan	NA	5	0	HAEMATINICS, VITAMINS	NA	0	No	31	Akan	NA	1	High	39	9	5	34	3.4	48.2	30	11.59	36.1	38	140
31	Others	KOTOKOLI	7	0	HAEMATINICS, VITAMINS	NA	0	No	35	Mole-Dagomba	BUSANGA	4	Low	42	9	3	35	3.4	50	39	12.26	35	40	128
24	Akan	NA	12	0	HAEMATINICS, VITAMINS	NA	0	No	30	Akan	NZEMA	2.25	Middle	39	9	5	34	3	46.3	37	12.5	35	36	116
20	Others	GRUMA	5	0	HAEMATINICS, VITAMINS	NA	0	No	NA	Others	GRUSA	NA	NA	40	9	1	34.5	3.1	47.4	28	10	35.7	52	120
18	Mole-Dagomba	KUSASI	10	0	HAEMATINICS, VITAMINS	NA	0	No	24	Mole-Dagomba	FRAFRA	3.75	Low	40	8	3	35	3	49.6	35	10.63	34.9	44	120
26	Others	HAUSA	8	0	HAEMATINICS, VITAMINS	NA	0	No	31	Others	ATETA	3.75	Low	40	9	1	35.2	3.9	51.9	30	10.62	36.5	48	128
27	Akan	NA	6	0	HAEMATINICS, VITAMINS	NA	0	No	30	Akan	NA	3.25	Low	39	9	24	34.8	3.2	50.6	30.5	10.37	36.7	36	128
24	Akan	NA	7	0	HAEMATINICS, VITAMINS	NA	0	No	50	Akan	NA	2.75	Middle	42	9	15	38.2	3.8	52	33	10.93	35.2	46	132
29	Mole-Dagomba	BUSANGA	6	0	HAEMATINICS, VITAMINS	NA	0	No	40	Others	HAUSA	NA	NA	41	8	6	34	3.4	48.3	36	8.85	36.1	64	136
25	Ewe	NA	12	0	HAEMATINICS, VITAMINS	NA	0	No	32	Akan	NA	1.25	High	38	9	16	35.2	2.9	47	32	10.12	36	56	148
30	Akan	NA	8	0	HAEMATINICS, VITAMINS	NA	0	No	38	Akan	NA	2	High	40	9	4	33.8	3.9	52.5	32	11.02	35.5	32	108
36	Mole-Dagomba	NA	6	0	HAEMATINICS ,VITAMINS,	NA	0	No	NA	Mole-Dagomba	NA	4.75	Low	42	8	18	35	2.8	44	28	10.53	34.6	38	134
32	Akan	NA	6	0	HAEMATINICS ,VITAMINS,HERBS	NA	0	Yes	38	Akan	NA	NA	NA	39	8	6	36.5	2.9	45.5	29	8.87	35.6	56	146
25	Akan	NA	6	0	HAEMATINICS ,VITAMINS,	NA	0	No	29	Akan	NA	3	Middle	40	8	20	32.5	3.2	49.8	26	11.02	34.6	44	132
29	Akan	NA	7	0	HAEMATINICS, VITAMINS	NA	0	No	38	Akan	NA	1.25	High	39	9	20	35.4	3.3	49	27	10.33	36	43	140
29	Akan	NA	1	0	HAEMATINICS, VITAMINS	NA	0	No	35	Akan	NA	3.75	Low	40	9	8	34.5	3.3	48	30	9.83	35.9	52	132
23	Mole-Dagomba	BUSANGA	7	0	HAEMATINICS, VITAMINS	NA	0	No	30	Mole-Dagomba	BUSANGA	4.5	Low	40	9	11	34.5	2.8	49.9	35	12.43	36.4	60	132
20	Akan	NA	5	0	HAEMATINICS, VITAMINS	NA	0	No	25	Akan	NA	3.75	Low	42	8	3	32.5	3.4	50	30	10.05	36.5	40	140
26	Akan	NA	9	0	HAEMATINICS, VITAMINS	NA	0	No	30	Others	NIGERIAN	NA	NA	40	9	19	36	3.4	49.6	32	10.45	36.2	50	126
18	Others	KANJAGA	5	0	HAEMATINICS, VITAMINS	NA	0	No	27	Mole-Dagomba	FRAFRA	4	Low	39	9	17	35	3.3	49.6	35	11.31	36.5	60	132
30	Mole-Dagomba	GONJA	10	0	HAEMATINICS, VITAMINS	NA	0	No	37	Mole-Dagomba	SALGA	1.75	High	41	9	20	36	3	48.1	33	11.68	36.6	60	128
22	Others	HAUSA	3	0	HAEMATINICS, VITAMINS	NA	0	No	34	Mole-Dagomba	GONJA	3.5	Low	40	8	7	34	3.3	49	32	10.48	35.5	36	132
33	Akan	NA	11	0	HAEMATINICS, VITAMINS	NA	0	No	36	Akan	NA	4	Low	38	9	8	32.3	3	48	27	10.24	35.5	60	120
26	Mole-Dagomba	FRAFRA	8	0	HAEMATINICS, VITAMINS	NA	0	No	35	Mole-Dagomba	KUSASI	3.5	Low	41	8	10	34	3.3	49.2	38	12.03	36.4	48	132
24	Mole-Dagomba	GONJA	8	0	HAEMATINICS, VITAMINS	NA	0	No	27	Mole-Dagomba	GONJA	NA	NA	41	8	9	36.5	3.4	49.2	34	11.68	36.2	36	120
35	Akan	NA	7	0	HAEMATINICS, VITAMINS	NA	0	No	40	Akan	NA	3.75	Low	39	9	7	36.5	3.8	49.5	34.5	11.68	36.2	38	120
26	Akan	NA	9	0	HAEMATINICS, VITAMINS	NA	0	No	28	Akan	NA	3.75	Low	40	9	13	33	3	45.7	25	9.45	36.1	44	140
30	Akan	NA	6	0	HAEMATINICS, VITAMINS	NA	0	No	40	Akan	NA	3.25	Low	39	9	16	35	3.2	49	31	10.25	36.5	48	148
24	Ga-Adangbe	NA	6	0	HAEMATINICS, VITAMINS	NA	0	No	NA	Mole-Dagomba	NA	NA	NA	40	9	18	32.5	3.2	45	36	10.66	36.7	64	148
23	Ewe	NA	7	0	HAEMATINICS, VITAMINS	NA	0	No	32	Akan	NA	3.25	Low	40	9	1	35	2.9	49.3	25	9.69	36.2	32	140
26	Akan	NA	5	0	HAEMATINICS, VITAMINS	NA	0	No	28	Akan	NA	2.75	Middle	41	10	18	35.5	3.2	49.8	34	10.5	36.2	36	128
29	Others	HAUSA	7	0	HAEMATINICS, VITAMINS	NA	0	No	34	Others	HAUSA	4	Low	39	9	4	36.8	3.3	45	29	6.89	36.3	55	120
31	Akan	NA	11	0	HAEMATINICS, VITAMINS	NA	0	No	35	Akan	NA	3.25	Low	38	9	8	35.5	3.1	42.2	30	7.96	36.2	48	124
28	Akan	NA	7	0	HAEMATINICS, VITAMINS	NA	0	No	35	Akan	NA	3.75	Low	40	9	16	34.5	2.8	49.1	33	9.69	35.6	78	128
30	Akan	NA	9	0	HAEMATINICS, VITAMINS	NA	0	No	32	Akan	NA	3.75	Low	38	8	7	33	3.2	52.1	43	9.98	35.4	40	128
29	Akan	NA	1	0	HAEMATINICS, VITAMINS	NA	0	No	30	Akan	NA	NA	NA	40	9	5	35.4	4	50.8	33	9.56	35.7	40	128
NA	Akan	NA	NA	NA	NA	NA	NA	No	NA	Akan	NA	NA	NA	39	9	5	35	3	48	32	11.11	35.8	48	148
25	Akan	NA	6	0	HAEMATINICS, VITAMINS	NA	0	No	36	Akan	NA	3.25	Low	38	8	4	33	3.1	50.8	32	10.22	35.9	44	136
30	Others	HAUSA	10	0	HAEMATINICS, VITAMINS	NA	0	No	34	Mole-Dagomba	BUSANGA	3.25	Low	39	8	2	35.3	3.6	51.3	36	11.82	37	80	112
19	Akan	NA	11	0	HAEMATINICS, VITAMINS	NA	0	No	22	Akan	NA	3	Middle	40	9	23	35.6	3.2	49.7	28	10.94	36.6	64	144
25	Akan	NA	10	0	HAEMATINICS, VITAMINS	NA	0	No	35	Akan	NA	4.25	Low	39	9	14	34	3.3	49.4	29	12.52	36.6	36	120
31	Akan	NA	9	0	HAEMATINICS, VITAMINS	NA	0	No	32	Akan	NA	4	Low	40	8	12	35.3	3.6	51.1	36.5	11	36.1	48	132
35	Akan	NA	12	0	HAEMATINCS, ANC VITAMINS	NA	0	No	40	Akan	NA	3.5	Low	40	9	8	34.4	3.7	48.2	25	8.7	37.9	54	124
32	Akan	NA	8	0	HAEMATINCS, ANC VITAMINS	NA	0	No	37	Akan	NA	4.25	Low	42	9	8	33	3.4	43.2	29	10.1	35.6	58	98
30	Mole-Dagomba	FRAFRA	10	0	HAEMATINCS, ANC VITAMINS	NA	0	No	34	Akan	NA	3.25	Low	40	8	4	33.2	3.2	44.2	30	9.66	36.2	84	126
28	Akan	NA	8	0	HAEMATINCS, ANC VITAMINS	NA	0	No	38	Akan	NA	3.25	Low	40	9	6	34	3.9	49.7	29	9.79	35.4	44	128
32	Akan	NA	8	0	HAEMATINCS, ANC VITAMINS	NA	0	No	45	Akan	NA	1.25	High	38	8	2	32.2	3.2	46.2	30	9.89	34.8	62	142
27	Akan	NA	10	0	HAEMATINCS, ANC VITAMINS	NA	0	No	32	Akan	NA	4.75	Low	38	9	1	36	3.4	46.2	32	11.25	36	48	96
35	Mole-Dagomba	MOSI	7	0	HAEMATINICS, HERBS, VITAMINS	NA	0	Yes	44	Mole-Dagomba	KUSASI	4	Low	40	8	10	36.3	3.7	49.2	32	8.32	36	52	132
26	Others	WANGARA	7	0	HAEMATINICS, HERBS, VITAMINS	NA	0	Yes	28	Mole-Dagomba	BUILSA	1.25	High	41	9	1	35.3	3.6	52	38	13.23	36.2	60	140
21	Akan	NA	14	0	HAEMATINICS, HERBS, VITAMINS	NA	0	Yes	22	Akan	NA	3.75	Low	39	9	4	35.1	3.4	51.4	35	11.6	36.1	40	124
30	Others	GRUSHIE	2	0	HAEMATINICS, HERBS, VITAMINS	NA	0	Yes	35	Others	GRUSHIE	4.75	Low	39	9	23	34.5	3.2	49.2	34	10.67	35.6	38	132
27	Ewe	NA	14	0	HAEMATINICS, HERBS, VITAMINS	NA	0	Yes	30	Akan	NA	2.75	Middle	41	9	29	34.7	3.6	50.5	29	10.74	36.8	40	136
27	Akan	NA	12	0	HAEMATINICS, HERBS, VITAMINS	NA	0	Yes	30	Akan	NA	1.75	High	39	9	1	35.2	3.3	48.2	29	11.08	35.8	64	110
38	Akan	NA	9	0	HAEMATINICS, HERBS, VITAMINS	NA	0	Yes	45	Akan	NA	4	Low	39	8	3	35	3.7	51	30	9.74	35.7	40	140
36	Akan	NA	11	0	HAEMATINICS, HERBS, VITAMINS	NA	0	Yes	40	Akan	NA	4	Low	40	9	1	32	2.7	47.3	23	8.82	34.7	48	98
15	Akan	NA	11	0	HAEMATINICS, HERBS, VITAMINS	NA	0	Yes	40	Akan	NA	4	Low	40	9	1	33.3	2.6	48	20	7.73	35.7	46	112
25	Akan	NA	5	0	HAEMATINICS, HERBS, VITAMINS	NA	0	Yes	30	Ga-Adangbe	KROBO	1.75	High	41	9	3	36.4	3.9	49.5	30	10.17	35.5	73	122
42	Akan	NA	4	0	HAEMATINICS, HERBS, VITAMINS	NA	0	Yes	46	Mole-Dagomba	BUSANGA	4.5	Low	41	7	5	35	3.4	50.3	31	10.45	36.9	68	140
31	Akan	NA	14	0	HAEMATINICS, HERBS, VITAMINS	NA	0	Yes	37	Akan	NA	1.25	High	40	9	11	34.5	3.6	54	35	11.5	35.1	68	110
29	Akan	NA	6	0	HAEMATINICS, HERBS, VITAMINS	NA	0	Yes	37	Akan	NA	3.5	Low	39	9	15	35	3.5	47	37	10.54	36.9	52	144
28	Akan	NA	6	0	HAEMATINICS, HERBS, VITAMINS	NA	0	Yes	NA	Akan	NA	4	Low	42	10	9	37	3.8	53.7	35	11.32	36.4	48	120
37	Akan	NA	10	0	HAEMATINICS, HERBS, VITAMINS	NA	0	Yes	NA	Akan	NA	3.25	Low	38	10	7	36	3.5	51	29	8.93	36.6	72	143
32	Mole-Dagomba	MOSI	5	0	HAEMATINICS, HERBS, VITAMINS	NA	0	Yes	NA	Others	FULANI	4	Low	39	9	3	33.8	2.9	47.8	32	10.05	35.6	56	142
27	Akan	NA	12	0	HAEMATINICS, HERBS, VITAMINS	NA	0	Yes	NA	Akan	NA	3.25	Low	39	9	5	35.5	3.2	49.5	25	11.83	36.5	40	132
34	Others	GRUSHIE	3	0	HAEMATINICS, HERBS, VITAMINS	NA	0	Yes	38	Others	GRUSHIE	2.5	Middle	40	9	5	35	3.2	51.2	33	9.79	35.6	52	140
28	Mole-Dagomba	NA	6	0	HAEMATINICS, HERBS, VITAMINS	NA	0	Yes	39	Mole-Dagomba	NA	4.25	Low	40	9	5	36	3.8	51.8	30	10.9	36	60	160
37	Others	GRUSHIE	12	0	HAEMATINICS, HERBS, VITAMINS	NA	0	Yes	60	Others	GRUSHIE	4.75	Low	40	9	3	33	3.4	51	28	10.9	34.4	40	120
30	Mole-Dagomba	DARGATI	8	0	HAEMATINICS, HERBS, VITAMINS	NA	0	Yes	40	Mole-Dagomba	DARGATI	NA	NA	40	9	3	34	3.2	50	35.5	11.72	36	38	140
42	Mole-Dagomba	FRAFRA	8	0	HAEMATINICS, HERBS, VITAMINS	NA	0	Yes	NA	Mole-Dagomba	FRAFRA	4.75	Low	39	9	4	34.7	3.7	51.2	35	11.11	35.5	44	120
40	Akan	NA	9	0	HAEMATINICS, HERBS, VITAMINS	NA	0	Yes	44	Akan	NA	1	High	38	9	15	33.7	3	47.8	35	11.85	37.3	48	140
28	Akan	NA	14	0	HAEMATINICS, HERBS, VITAMINS	NA	0	Yes	34	Akan	NA	3.25	Low	40	8	3	33.4	3.1	47.9	31	11.71	36.3	36	140
22	Akan	NA	3	0	HAEMATINICS, HERBS, VITAMINS	NA	0	Yes	32	Akan	NA	NA	NA	39	8	2	32.6	2.6	44	40	10.06	36.6	60	124
17	Akan	NA	4	0	HAEMATINICS, HERBS, VITAMINS	NA	0	Yes	18	Akan	NA	3	Middle	38	9	4	33	3.1	46	35	10.66	35.8	38	140
32	Akan	NA	15	0	HAEMATINICS, HERBS, VITAMINS	NA	0	Yes	36	Akan	NA	3.25	Low	39	9	3	35	3.1	50.5	31	11	36.6	36	132
32	Akan	NA	11	0	HAEMATINICS, HERBS, VITAMINS	NA	0	Yes	45	Ga-Adangbe	NA	3.25	Low	40	8	2	33	2.7	48	36	9.97	36.3	40	140
31	Akan	NA	11	0	HAEMATINICS, HERBS, VITAMINS	NA	0	Yes	35	Akan	NA	2.5	Middle	39	9	2	33	3.2	49	32	11.9	36.9	68	136
26	Akan	NA	7	0	HAEMATINICS, HERBS, VITAMINS	NA	0	Yes	29	Akan	NA	3.5	Low	40	8	3	33.1	2.8	50.1	32	10.32	36.3	44	132
39	Akan	NA	6	0	HAEMATINICS,VITAMINS	NA	0	No	42	Akan	NA	3.25	Low	38	8	5	34.5	2.5	49	29	10.3	36.5	48	140
34	Akan	NA	12	0	HAEMATINICS,VITAMINS	NA	0	No	33	Akan	NA	4	Low	40	9	8	33.8	2.8	45.4	33	9.56	36.1	52	164
25	Akan	NA	11	0	HAEMATINICS,VITAMINS	NA	0	No	35	Akan	NA	3.25	Low	41	8	2	33.9	3.3	44.2	32	10.32	34.9	68	152
29	Others	GRUSHIE	8	0	HAEMATINICS,VITAMINS	NA	0	No	35	Mole-Dagomba	BUSANGA	2	High	41	9	7	34.5	2.9	48	28	9.16	34.8	56	128
40	Akan	NA	8	0	HAEMATINICS,VITAMINS	NA	0	No	45	Akan	NA	4.25	Low	41	8	7	34	3.2	50.8	20	8.44	36.6	40	148
32	Akan	NA	NA	0	HAEMATINICS,VITAMINS	NA	0	No	32	Akan	NA	3.5	Low	40	10	18	34	3.1	50.4	28	9.77	36.2	32	120
24	Others	KOTOKOLI	7	0	HAEMATINICS, VITAMINS, HERBS	NA	0	Yes	33	Others	KOTOKOLI	NA	NA	38	9	9	36	3	47.4	29	11.42	36	46	132
25	Akan	NA	6	0	HAEMATINICS	NA	0	No	32	Akan	NA	3.25	Low	39	9	8	33	3.1	48.5	29	11	36.5	48	128
39	Akan	NA	8	0	HAEMATINICS,VITAMINS	NA	0	No	52	Akan	NA	3.25	Low	41	9	5	35.2	3.7	52	38	10.05	36	40	132
36	Others	GRUSHIE	6	0	HAEMATINICS,VITAMINS	NA	0	No	NA	Mole-Dagomba	DAGOMBA	4	Low	38	8	3	36	3.1	49	31	9.59	37.4	46	104
40	Akan	NA	6	0	HAEMATINICS,VITAMINS	NA	0	No	NA	Akan	NA	2.5	Middle	38	9	2	30.5	2.7	47.4	32	9.97	35.2	48	128
19	Akan	NA	4	0	HAEMATINICS,VITAMINS	NA	0	No	24	Akan	NA	3.5	Low	39	9	3	33	3.1	48.1	33	8.72	35.8	40	132
39	Akan	NA	3	0	HAEMATINICS,VITAMINS	NA	0	No	42	Ga-Adangbe	NA	3.25	Low	39	9	17	33	3	49	29	9.66	35.1	40	136
33	Akan	NA	9	0	HAEMATINICS,VITAMINS	NA	0	No	41	Akan	NA	2.25	Middle	39	9	14	33	2.8	40.2	25	9.8	36	74	142
40	Akan	NA	11	0	HAEMATINICS,VITAMINS	NA	0	No	43	Akan	NA	3.25	Low	40	8	7	36.2	3	49	31	9.77	36.6	48	113
40	Mole-Dagomba	KUSASI	2	0	HAEMATINICS,VITAMINS	NA	0	No	48	Mole-Dagomba	KUSASI	NA	NA	38	8	3	31.5	2.9	48.5	30	11.96	35.3	40	140
28	Mole-Dagomba	SISALA	9	0	HAEMATINICS,VITAMINS	NA	0	No	34	Mole-Dagomba	SISALA	NA	NA	41	9	1	32.2	3	43	23.5	9.11	36.2	72	142
30	Akan	NA	5	0	HAEMATINICS,VITAMINS	NA	0	No	34	Akan	NA	3.5	Low	38	8	6	34	3.8	48.1	32	12.05	35.4	72	112
39	Akan	NA	4	0	HAEMATINICS,VITAMINS	NA	0	No	38	Akan	NA	4	Low	39	9	8	33	3.2	47	27	9.5	35.3	48	144
29	Akan	NA	5	0	HAEMATINICS,VITAMINS	NA	0	No	36	Akan	NA	3.75	Low	40	9	4	36.2	3.7	46	30	11.13	36.3	46	98
28	Akan	NA	12	0	HAEMATINICS,VITAMINS	NA	0	No	34	Akan	NA	1.5	High	41	7	15	35	3.2	49.4	32	9.6	36.3	44	136
27	Akan	NA	6	0	HAEMATINICS,VITAMINS	NA	0	No	30	Akan	NA	3.25	Low	40	9	6	33.5	3	48	29	11.53	36	62	148
24	Akan	NA	19	0	HAEMATINICS,VITAMINS	NA	0	No	27	Akan	NA	3.75	Low	39	9	7	32	3.4	48.2	31	10.12	35.8	55	120
29	Akan	NA	11	0	HAEMATINICS,VITAMINS	NA	0	No	36	Akan	NA	3.5	Low	38	9	8	36.5	3.2	47.5	29	9.5	36.5	64	152
37	Akan	NA	14	0	HAEMATINICS,VITAMINS	NA	0	No	48	Akan	NA	3.75	Low	40	9	8	33.2	2.9	49.3	29	9.62	34.9	50	136
20	Mole-Dagomba	KUSASI	4	0	HAEMATINICS,VITAMINS	NA	0	No	27	Mole-Dagomba	MAMPRUSI	4	Low	39	9	12	34	2.8	48.3	30	9.01	36.3	48	140
35	Akan	NA	8	0	HAEMATINICS,VITAMINS	NA	0	No	37	Akan	NA	1.5	High	39	8	18	35	3.1	48.5	32	9.99	37.5	68	156
23	Mole-Dagomba	BUSANGA	7	0	HAEMATINICS,VITAMINS	NA	0	No	32	Mole-Dagomba	BUSANGA	4.25	Low	41	9	4	35.5	3.9	50.6	39	11.98	36.7	52	132
21	Akan	NA	11	0	HAEMATINICS,VITAMINS	NA	0	No	27	Akan	NA	2.5	Middle	39	9	2	34.2	3.1	47.6	38	12.77	36.3	40	140
36	Akan	NA	14	0	HAEMATINICS	NA	0	No	45	Akan	NA	3	Middle	41	9	4	34	3.7	49.5	30	11.18	35.6	38	136
28	Akan	NA	12	0	HAEMATINICS,VITAMINS	NA	0	No	32	Akan	NA	1.25	High	40	9	12	33.8	3.3	48.4	36	12.01	36	68	128
27	Akan	NA	8	0	HAEMATINICS,VITAMINS	NA	0	No	32	Akan	NA	1	High	40	9	45	36.8	4	47.6	27	9.17	36.7	38	136
30	Akan	NA	10	0	HAEMATINICS,VITAMINS	NA	0	No	31	Akan	NA	1	High	40	9	6	34	3	48.5	24	9.73	36	38	128
22	Mole-Dagomba	KOTOKOLI	6	0	HAEMATINICS,VITAMINS	NA	0	No	38	Others	KOTOKOLI	3.25	Low	41	9	6	34	2.5	48	31	8.29	35.6	40	152
36	Akan	NA	6	0	HAEMATINICS,VITAMINS	NA	0	No	39	Akan	NA	3.5	Low	39	9	3	32.8	2.8	48.2	28	8.82	35.9	36	144
40	Others	GRUSHIE	7	0	HAEMATINICS,VITAMINS	NA	0	No	47	Akan	NA	4	Low	41	9	9	33.5	3.6	50.7	28	9.29	36.3	40	132
29	Others	GRUSHIE	11	0	HAEMATINICS,VITAMINS	NA	0	No	35	Mole-Dagomba	NA	4.5	Low	39	9	4	34	3.4	49	28	11.53	36.4	40	140
25	Akan	NA	10	0	HAEMATINICS,VITAMINS	NA	0	No	27	Akan	NA	3.5	Low	41	9	3	34.2	3	49	35	9.25	37	52	148
27	Mole-Dagomba	FRAFRA	6	0	HAEMATINICS,VITAMINS	NA	0	No	32	Akan	NA	3.25	Low	40	8	7	33.3	3.2	50.4	29.5	8.75	35.1	40	140
31	Mole-Dagomba	NA	5	0	HAEMATINICS,VITAMINS	NA	0	No	34	Ga-Adangbe	ADA	2.75	Middle	40	8	2	34.9	3.6	49	34	10.34	36.8	34	132
34	Akan	NA	10	0	HAEMATINICS,VITAMINS	NA	0	No	30	Akan	NZEMA	3.5	Low	40	9	18	38	3.8	52.1	31	12.15	36.3	60	140
29	Ewe	NA	13	0	HAEMATINICS,VITAMINS	NA	0	No	32	Akan	NA	1.5	High	39	9	18	35	3.1	50.4	31	9.4	36.9	30	128
29	Ewe	NA	7	0	HAEMATINICS,VITAMINS	NA	0	No	42	Akan	NA	1	High	38	9	43	33.3	2.5	46.5	37	10.4	36.9	38	132
27	Akan	NA	13	0	HAEMATINICS,VITAMINS	NA	0	No	32	Akan	NZEMA	1	High	38	9	19	34.8	3	51	27	8.32	36.7	32	130
28	Mole-Dagomba	MOLE	6	0	HAEMATINICS,VITAMINS	NA	0	No	28	Mole-Dagomba	MOLE	2	High	39	9	9	34.5	3.2	48.7	43	12.74	37.9	56	108
NA	Akan	NA	NA	NA	NA	NA	NA	No	NA	Akan	NA	NA	NA	39	8	5	33	2.5	46.3	35	11.57	NA	NA	NA
26	Others	GRUSHIE	12	0	HAEMATINICS	NA	0	No	40	Others	GRUSHIE	5	Low	40	9	3	35.5	3	48.9	33	10.55	34.9	48	128
27	Others	GRUSHIE	7	0	HAEMATINICS, ANC VITAMINS	HERBS	0	No	29	Mole-Dagomba	FRAFRA	4.5	Low	40	9	7	32.5	2.8	47.8	38	8.42	34.5	48	132
27	Akan	NA	7	0	HAEMATINICS, ANC VITAMINS	NA	0	No	35	Ga-Adangbe	NA	1.25	High	40	9	24	34.5	2.9	51.5	37	9.91	36.3	64	140
30	Others	WANAGRA	8	0	HAEMATINICS, VITAMINS	NA	0	No	NA	Others	WANGARA	3	Middle	42	9	1	36.4	3.7	51.4	32	10.88	36.8	42	140
30	Akan	NA	9	0	HAEMATINICS, ANC VITAMINS	NA	0	No	34	Akan	NA	2.5	Middle	38	9	6	34.5	2.8	42.2	24	8.57	37	48	136
22	Others	HAUSA	1	0	HAEMATINICS	NA	NA	No	35	Others	HAUSA	3.75	Low	40	7	1	35	3.1	49.35	44.5	11.77	34.8	44	132
39	Akan	NA	8	0	HAEMATINICS, ANC VITAMINS	NA	0	No	55	Akan	NA	3.75	Low	40	8	1	35	3.9	51.7	36	11.08	35.9	80	136
17	Mole-Dagomba	FRAFRA	8	0	HAEMATINICS,VITAMINS	HERBS(ENEMA AT 6 MONTHS)	0	No	18	Akan	NA	4	Low	41	8	1	35.5	2.8	49.5	32	10.8	35.8	80	156
22	Akan	SEFWI	6	0	HAEMATINICS	NA	0	No	30	Mole-Dagomba	SISALA	3.5	Low	39	7	9	35	3.3	48.5	31.5	13.15	34.8	72	124
25	Akan	NA	19	0	HAEMATINICS, HERBS	NA	0	Yes	30	Akan	NA	3.25	Low	40	8	11	35	3.2	48.35	32	11.37	35.8	44	132
30	Akan	NA	11	0	HAEMATINICS	NA	0	No	32	Akan	NA	1.25	High	39	9	24	33.5	2.8	48	42	11.63	36.5	44	144
34	Akan	NA	7	0	HAEMATINICS	NA	0	No	28	Akan	NA	4	Low	38	8	15	33.8	3.1	49.15	34.5	13.15	36.5	44	120
27	Akan	NA	13	0	HAEMATINICS	NA	0	No	26	Akan	NA	3.5	Low	42	7	8	33	2.8	47.2	36.5	11.52	36	68	140
16	Akan	NA	5	0	HAEMATINICS,ANC VITAMINS	NA	0	No	26	Akan	NA	4.75	Low	39	9	2	33.5	2.8	48.55	35	12.53	36.1	48	132
18	Akan	NA	5	0	HAEMATINICS	NA	0	No	23	Akan	NA	3.75	Low	39	8	12	33	2.6	45	35	9.63	36.1	64	116
24	Mole-Dagomba	FRAFRA	8	0	HAEMATINICS	NA	0	No	36	Mole-Dagomba	MOSSI	4	Low	39	9	2	36.7	4	NA	35	11.87	36.2	36	132
22	Akan	NA	5	0	HAEMATINICS	NA	0	No	32	Akan	NA	2	High	38	8	18	35.5	3.7	49.1	38	13.15	36.6	44	136
25	Akan	NA	6	0	HAEMATINCIS	NA	0	No	28	Akan	NA	3.25	Low	38	9	16	33.5	2.6	46.8	27	11.52	35.5	68	124
38	Akan	NA	9	0	HAEMATINICS,ANC VITAMINS	NA	0	No	42	Akan	NA	4	Low	38	8	6	34.4	3.1	48.2	35	10.73	35.9	52	104
35	Akan	NA	13	0	HAEMATINICS,ANC VITAMINS	NA	0	No	41	Akan	NA	4	Low	40	8	19	36.5	3.2	48.1	28	9.46	36.9	40	146
35	Mole-Dagomba	WALA	7	0	ANC VITAMINS	NA	0	No	45	Mole-Dagomba	WALA	4	Low	39	9	19	35	3.2	48	38	9	36.7	60	132
18	Akan	NA	3	0	ANC VITAMINS	NA	0	No	20	Akan	NA	NA	NA	38	9	9	33.3	2.6	48	29	8.62	35.9	48	108
30	Mole-Dagomba	BUSANGA	9	0	ANC VITAMINS	NA	0	No	NA	Mole-Dagomba	BUSANGA	NA	NA	42	9	11	36	4	49.6	36	12.27	36.1	48	128
33	Mole-Dagomba	FRAFRA	4	0	HAEMATINICS,HERBS	NA	0	Yes	40	Mole-Dagomba	FRAFRA	4.5	Low	40	9	1	38	2.5	39.5	31	10.04	36	55	136
27	Akan	NA	12	0	HAEMATINICS,HERBS	NA	0	Yes	36	Akan	NA	3	Middle	40	9	3	35	3.2	52.3	28	9.44	36.2	56	120
27	Akan	NA	6	0	HAEMATINICS,HERBS	NA	0	Yes	30	Akan	NA	3.75	Low	40	7	8	35.4	3.5	51.5	31	11.58	34.8	72	156
23	Akan	NA	6	0	HAEMATINICS,HERBS	NA	0	Yes	27	Akan	NA	3.75	Low	38	9	7	32	2.6	47.5	29	10.47	35.6	66	156
19	Akan	NA	11	0	HAEMATINICS,HERBS	NA	0	Yes	24	Akan	NA	4.5	Low	39	8	4	33.5	3.2	50.5	28	10.21	34.5	46	128
25	Akan	NA	6	0	HAEMATINICS,VITAMINS,HERBS	NA	0	Yes	38	Akan	NA	3.25	Low	40	8	7	33	2.5	51	31	9.58	36.7	38	140
27	Akan	NA	NA	0	HAEMATINICS,VITAMINS	NA	0	No	29	Others	GRUSHIE	NA	NA	38	9	2	35.5	3.4	49	39	11.69	35.1	56	140
30	Others	KOTOKOLI	4	0	HAEMATINICS,VITAMINS	NA	0	No	37	Others	FULANI	3.75	Low	40	9	1	35	2.9	49.8	28	8.94	34.1	56	140
21	Akan	NA	6	0	HAEMATINICS,VITAMINS	NA	0	No	27	Akan	NA	3.75	Low	40	7	12	34	3.1	48.8	38	11.82	36.2	56	128
34	Akan	NA	1	0	HAEMATINICS,VITAMINS	NA	0	No	34	Akan	NA	2.75	Middle	40	8	4	36	3.4	49.5	29	11.75	35	70	156
25	Others	MALI	NA	0	HAEMATINICS,VITAMINS	NA	0	No	NA	Akan	NA	NA	NA	41	8	2	36	3.1	52.5	38	11.45	36	48	144
26	Mole-Dagomba	GONJA	5	0	HAEMATINICS,VITAMINS	NA	0	No	NA	Others	WANGARA	NA	NA	41	9	17	34.4	3.3	52.2	42	10.92	35	56	160
34	Akan	NA	5	0	HAEMATINICS,VITAMINS	NA	0	No	36	Others	GRUSHIE	4	Low	41	9	1	34	3.3	48.6	35	10.98	35.9	50	140
30	Akan	NA	3	0	HAEMATINICS,VITAMINS	NA	0	No	37	Akan	NA	3.5	Low	38	9	8	34.5	3.8	51	32	10.79	35.1	40	152
40	Akan	NA	4	0	HAEMATINICS,VITAMINS	NA	0	No	48	Akan	NA	3.5	Low	40	8	2	33.7	2.9	49.3	36	11.29	35	68	140
33	Akan	NA	8	0	HAEMATINICS,VITAMINS	NA	0	No	37	Akan	NA	1	High	41	9	3	33	3.5	50.5	36	10.26	35.8	48	124
17	Akan	NA	5	0	HAEMATINICS,VITAMINS	NA	0	No	21	Akan	NA	3	Middle	38	8	1	33	2.6	46.2	40	12.22	34.7	40	140
34	Akan	NA	6	0	HAEMATINICS,VITAMINS	NA	0	No	40	Akan	NA	3.5	Low	41	9	22	36.7	3.6	49.4	35	11.11	36	50	136
33	Akan	NA	9	0	HAEMATINICS,VITAMINS	NA	0	No	36	Akan	NA	3.25	Low	39	8	8	33.5	3	45	34	11.94	36.3	62	120
39	Ewe	NA	NA	0	HAEMATINICS,VITAMINS	NA	0	No	49	Akan	NA	3.5	Low	41	9	2	34.2	3.4	51.2	32	10.03	34	54	142
32	Akan	NA	6	0	HAEMATINICS,VITAMINS	NA	0	No	35	Akan	NA	3.75	Low	41	8	6	34	3	47.2	36	10.47	35.4	46	152
26	Mole-Dagomba	BUILSA	9	0	HAEMATINICS,VITAMINS	NA	0	No	31	Ga-Adangbe	KLAALI	2	High	40	9	16	35	3.3	51.9	30	10	35.6	48	128
40	Akan	NA	10	0	HAEMATINICS,VITAMINS	NA	0	No	45	Akan	NA	3.25	Low	39	9	10	32	2.9	51	32	11.33	36	56	142
32	Akan	NA	11	0	HAEMATINICS,VITAMINS,HERBS	NA	0	Yes	40	Akan	NA	3.25	Low	39	8	2	34.8	3.4	49.7	34	12.03	35.9	46	140
25	Akan	NA	8	0	HAEMATINICS,VITAMINS,HERBS	NA	0	Yes	40	Mole-Dagomba	WALA	4	Low	39	6	6	34	3.1	46.2	38	13.71	34.4	40	136
37	Akan	NA	3	0	HAEMATINICS,VITAMINS,HERBS	NA	0	Yes	41	Akan	NA	4	Low	39	8	4	34.2	3.2	50.5	32	11.74	36.5	56	132
34	Akan	NA	10	0	HAEMATINICS,VITAMINS,HERBS	NA	0	Yes	36	Akan	NA	4	Low	40	8	4	30	2.9	47	35	10.98	36.1	56	154
30	Akan	NA	11	0	HAEMATINICS,VITAMINS,HERBS	NA	0	Yes	NA	Akan	NA	4	Low	40	9	3	34	3.2	46	34	10.03	35.2	58	152
38	Akan	NA	6	0	HAEMATINICS,ANC VITAMINS	NA	0	No	45	Akan	WASA	3	Middle	41	9	15	37	3.6	50.5	36	11.35	36.3	46	120
19	Akan	NA	11	0	HAEMATINICS	NA	0	No	24	Akan	NA	4.25	Low	40	9	2	35	3.2	NA	28	9.86	33.8	48	120
24	Akan	NA	6	0	HERBS	ENEMA(3 MONTHS)	0	Yes	30	Akan	NA	3	Middle	39	8	1	32.5	2.8	47	27	8.92	36.4	40	120
32	Akan	NA	3	0	HAEMATINICS, ANC VITAMINS	NA	0	No	NA	Akan	NA	3.5	Low	38	8	1	35	3.2	48	28	10.06	35.6	48	136
27	Mole-Dagomba	GONJA	11	0	HAEMATINICS, ANC VITAMINS	NA	0	No	37	Mole-Dagomba	GONJA	3.5	Low	40	8	8	35	3.4	50.7	30	9.04	36.8	40	140
23	Ga-Adangbe	NA	NA	0	HAEMATINICS, ANTIBIOTICS	VITAMINS	0	No	28	Akan	NA	4	Low	40	9	8	36.2	3.3	50.2	29	11.34	34.8	48	136
21	Akan	NA	7	0	HAEMATINICS, VITAMINS	HERBS(6 MONTHS) ANTIBIOTICS	0	No	29	Akan	NA	2.25	Middle	41	8	1	34.5	2.5	48.1	36.5	11.07	36.3	44	136
17	Ewe	NA	5	0	HAEMATINICS VITAMINS	NA	0	No	18	Akan	NA	3.75	Low	38	10	12	34.2	2.8	44.9	38	10.3	34.9	60	140
28	Akan	NA	9	0	HAEMATINICS, ANC VITAMINS	PARACETAMOL	0	No	35	Akan	NA	4.25	Low	39	8	24	33.8	3	48.25	35	12.18	36.8	40	144
40	Akan	NA	4	0	HAEMATINICS	HERBS(ORALLY 2 MONTHS)	0	No	45	Ga-Adangbe	NA	4.5	Low	41	8	9	34	3.1	48.2	31	9.07	35.6	52	112
35	Mole-Dagomba	GONJA	6	0	HAEMATINICS, VITAMINS	NA	0	No	45	Mole-Dagomba	BUSANGA	3.75	Low	41	9	9	35.6	3	49.55	30	10.2	36.1	52	140
18	Akan	NA	2	0	HAEMATINICS, ANC VITAMINS	NA	0	No	27	Akan	NA	4.5	Low	40	8	20	33	3.4	48.2	37.5	12.47	36.9	64	144
23	Akan	NA	5	0	NA	NA	0	No	25	Akan	NA	3.5	Low	40	9	11	36	2.6	50.2	23	10.03	36.2	40	124
32	Akan	NA	3	0	HAEMATINICS, ANC VITAMINS	NA	0	No	NA	Akan	NA	3.5	Low	40	8	6	32.8	2.7	44.65	22	9.69	35.6	48	136
23	Ga-Adangbe	NA	NA	0	HAEMATINICS, ANTIBIOTICS	VITAMINS	0	No	28	Akan	NA	4	Low	40	9	2	36.2	3.3	50.2	29	11.34	34.8	48	136
21	Akan	NA	7	0	HAEMATINICS, VITAMINS	HERBS(6 MONTHS) ANTIBIOTICS	0	No	29	Akan	NA	2.75	Middle	41	8	1	34.5	2.5	48.1	36.5	11.07	36.3	44	136
28	Akan	NA	9	0	HAEMATINICS, ANC VITAMINS	PARACETAMOL	0	No	35	Akan	NA	4.25	Low	39	8	24	33.8	2.8	48.3	35	12.18	36.8	40	144
35	Mole-Dagomba	GONJA	6	0	HAEMATINICS, VITAMINS	NA	0	No	45	Mole-Dagomba	BUSANGA	3.75	Low	41	9	9	35.6	3	49.6	30	10.2	36.1	52	140
18	Akan	NA	2	0	HAEMATINICS, ANC VITAMINS	NA	0	No	27	Akan	NA	4.5	Low	40	8	20	33	3.4	48.2	37	12.47	36.9	64	144
34	Akan	NA	7	0	HAEMATINICS	NA	0	No	28	Akan	NA	4	Low	38	8	15	33.8	3.1	49.2	34.5	13.15	36.5	44	120
16	Akan	NA	5	0	HAEMATINICS,ANC VITAMINS	NA	0	No	26	Akan	NA	4.75	Low	39	9	2	33.5	2.8	48.6	35	12.53	36.1	48	132
32	Akan	NA	3	0	HAEMATINICS, ANC VITAMINS	NA	0	No	NA	Akan	NA	3.5	Low	40	8	6	32.8	2.7	44.7	22	9.69	35.6	48	136
28	Akan	NA	10	0	HAEMATINICS	NA	0	No	32	Akan	NA	1.25	High	40	9	8	34.5	3.3	49.6	31	9.26	35.4	48	132
27	Akan	NA	13	0	HAEMATINICS	NA	0	No	26	Akan	NA	3.5	Low	42	7	8	33	2.8	47.2	36.5	11.52	36	68	140
21	Akan	NA	7	0	HAEMATINICS, VITAMINS	NA	0	No	23	Akan	NA	3.5	Low	40	9	8	33	2.8	46	38	10.83	35.1	36	116
35	Mole-Dagomba	FRAFRA	8	0	HAEMATINICS, VITAMINS	NA	0	No	45	Mole-Dagomba	FRAFRA	4.5	Low	42	9	8	34	3.2	49.5	33	11.26	36.1	60	132
23	Akan	NA	7	0	HAEMATINICS, VITAMINS	NA	0	No	27	Akan	NA	3.5	Low	42	8	5	34.2	2.7	48.8	31	11.25	35.7	52	120
18	Akan	NA	5	0	HAEMATINICS,HERBS,VITAMINS	NA	0	Yes	28	Akan	NA	3.75	Low	41	9	11	34.2	3	48	26	10.35	35.5	60	140
24	Mole-Dagomba	FRAFRA	4	0	HAEMATINICS,VITAMINS	NA	0	No	35	Akan	NA	4.25	Low	38	8	7	35	3.7	49.1	28	11.83	36.4	68	152
28	Ewe	NA	8	0	HAEMATINICS, VITAMINS	NA	0	No	33	Mole-Dagomba	SISALA	NA	NA	42	9	2	34.3	3.4	49	29	10.09	35.9	52	132
24	Akan	NA	7	0	HAEMATINICS, VITAMINS	NA	0	No	35	Akan	NA	3.75	Low	40	9	3	34.5	3	47.4	37	11.16	36	48	144
37	Akan	NA	3	0	HAEMATINICS, VITAMINS	NA	0	No	42	Akan	NA	3.75	Low	42	8	2	36.5	3.9	51.1	37	11.01	36.3	48	124
29	Mole-Dagomba	SISALA	4	0	HAEMATINICS, VITAMINS	NA	0	No	32	Akan	NA	4.25	Low	38	9	23	35	3.5	49.2	40	11.95	36.2	44	148
23	Others	WASA	6	0	HAEMATINICS, VITAMINS	NA	0	No	52	Others	CANADIAN	1	High	38	8	4	33	2.6	47.4	35	12.65	35.7	48	164
22	Akan	NA	7	0	HAEMATINICS, VITAMINS	NA	0	No	25	Akan	NA	4	Low	40	9	2	33	3.3	48	31	9.25	34.5	44	138
21	Akan	NA	11	0	HAEMATINICS, VITAMINSV	NA	0	No	26	Akan	NA	3.75	Low	42	7	26	36	3.5	50.5	35	11.99	35.6	56	120
25	Others	HAUSA	5	0	HAEMATINICS	NA	0	No	31	Mole-Dagomba	DARGATI	4	Low	39	9	2	36	3.2	51	47	12.68	36.1	52	156
21	Akan	NA	3	0	HAEMATINICS, VITAMINS, HERBS	NA	0	Yes	26	Akan	NA	3.75	Low	42	9	5	36.1	3.7	50.1	30	9.2	NA	60	116
29	Akan	NA	9	0	HAEMATINICS, HERBS	NA	0	Yes	39	Akan	NA	1.75	High	40	9	3	34.3	3.3	48.2	28	10.05	34.6	54	156
31	Akan	NA	7	0	HAEMATINICS, VITAMINS	NA	0	No	40	Akan	NA	3.5	Low	39	9	6	34	3.2	47.7	37	10.72	34.7	40	120
40	Others	ZAMANAMA	4	0	HAEMATINICS, VITAMINS	NA	0	No	45	Akan	NA	4	Low	38	8	3	32.3	2.9	47.5	38	10.97	35	50	128
32	Akan	NA	9	0	HAEMATINICS, VITAMINS	NA	0	No	34	Akan	NA	3.75	Low	40	8	1	34.5	3.1	48.2	39	11.61	36.2	52	132
32	Ewe	NA	8	0	HAEMATINICS,VITAMINS	NA	0	No	35	Mole-Dagomba	BUSANGA	2.25	Middle	40	9	12	35	3.8	51.3	48	13.49	36.7	36	124
22	Mole-Dagomba	SISALA	7	0	HAEMATINICS,HERBS,VITAMINS	NA	0	Yes	26	Mole-Dagomba	SISALA	4.5	Low	42	8	8	34.5	3.1	50.2	41	9.62	35.5	60	148
36	Akan	NA	8	0	HAEMATINICS, VITAMINS	NA	0	No	36	Akan	SAFWI	2	High	40	9	2	34.8	3.6	51.3	42	12.32	35.7	32	132
18	Akan	NA	8	0	HAEMATINICS, VITAMINS	NA	0	No	21	Akan	NA	4	Low	40	9	5	36	2.9	49.2	42.5	10.42	34.9	52	128
29	Mole-Dagomba	MAMPRUSI	7	0	HAEMATINICS, VITAMINS	NA	0	No	32	Akan	NA	1	High	40	8	20	35	2.6	46.8	36	10.65	36.4	36	136
30	Akan	NA	5	0	HAEMATINICS, VITAMINS	NA	0	No	32	Akan	NA	1	High	39	9	9	35	3.3	49.1	35	10.67	35.9	60	120
26	Ewe	NA	8	0	HAEMATINICS, VITAMINS	NA	0	No	30	Mole-Dagomba	KLAALA	4	Low	38	8	2	32	3.1	47.5	35	11.06	35.6	68	136
27	Akan	NA	11	0	HAEMATINICS, VITAMINS	NA	0	No	32	Akan	NA	3.75	Low	40	8	3	35	3.5	49.7	43	13.4	36.2	68	148
28	Mole-Dagomba	GONJA	10	0	HAEMATINICS, VITAMINS	NA	0	No	40	Mole-Dagomba	GONJA	2.75	Middle	39	8	18	34.5	2.8	50.1	35	11.59	36.6	52	136
37	Akan	NA	8	0	HAEMATINICS, VITAMINS	NA	0	No	43	Others	HAUSA	1.25	High	38	9	10	33.5	2.9	48.4	44	11.53	36.3	48	144
30	Akan	NA	10	0	HAEMATINICS, VITAMINS	NA	0	No	36	Akan	NA	1	High	38	9	5	33.5	2.8	47.5	27	9.77	35.4	84	136
30	Akan	NA	5	0	HAEMATINICS,VITAMINS	NA	0	No	37	Akan	NA	3.5	Low	39	9	20	33.5	2.9	46.9	33	10.75	37.2	64	156
25	Akan	NA	8	0	HAEMATINICS,VITAMINS	NA	0	No	27	Akan	NA	NA	NA	41	9	2	36	3.3	49.7	34	11.27	36.8	44	124
20	Akan	NA	10	0	HAEMATINICS,VITAMINS	NA	0	No	32	Akan	NA	NA	NA	40	9	3	34	3.2	49.6	31	9.4	34.9	64	120
39	Akan	NA	6	0	HAEMATINICS,HERBS,VITAMINS	NA	0	Yes	65	Akan	NA	3.5	Low	41	7	2	35.5	3.3	49.5	29	10.66	35	52	147
25	Akan	NA	1	0	HAEMATINICS,VITAMINS	NA	0	No	31	Akan	NA	3.5	Low	38	9	6	31.7	2.6	46.6	28	8.41	35.3	44	132
40	Akan	NA	13	0	HAEMATINICS,VITAMINS	NA	0	No	NA	Akan	NA	2.5	Middle	40	9	48	34	3.2	50	36.5	12.16	36	40	144
25	Ga-Adangbe	NA	11	0	HAEMATINICS,VITAMINS	NA	0	No	28	Akan	NA	1	High	38	8	1	31	2.5	47.3	35.5	12.61	33.6	68	128
30	Akan	NA	7	0	HAEMATINICS,VITAMINS	NA	0	No	37	Akan	NA	4	Low	39	8	12	36.2	3.2	48.6	31	10.89	35	34	128
43	Mole-Dagomba	BUSANGA	10	0	HAEMATINICS,VITAMINS	NA	0	No	NA	Mole-Dagomba	HAUSA	4.25	Low	41	7	7	36.5	3.5	49.5	26	9.66	34.8	44	128
16	Akan	NA	5	0	HAEMATINICS,VITAMINS	NA	0	No	22	Mole-Dagomba	NA	NA	NA	40	9	9	34	3.6	53	30	11.55	35	36	130
24	Akan	NA	11	0	HAEMATINICS,VITAMINS	NA	0	No	NA	Akan	NA	4.25	Low	41	9	4	37	3.3	47	33	10.23	36	42	138
40	Akan	NA	5	0	HAEMATINICS,VITAMINS	NA	0	No	47	Akan	NA	3	Middle	38	9	7	33.3	2.8	47.8	32	11.65	34.7	44	120
20	Akan	NA	0	0	HAEMATINICS	NA	0	No	25	Akan	NA	3.75	Low	38	9	21	33.5	2.9	47	39	11.59	36.2	40	164
22	Mole-Dagomba	BUSANGA	4	0	HAEMATINICS,VITAMINS	NA	0	No	25	Mole-Dagomba	BUSANGA	4	Low	40	9	14	34.4	2.8	48.7	36	10.13	35.9	40	124
32	Akan	NA	10	0	HAEMATINICS,VITAMINS	NA	0	No	34	Akan	NA	4	Low	41	9	11	35.8	3.3	48.3	29	7.81	35.3	72	132
40	Akan	NA	3	0	HAEMATINICS,VITAMINS	NA	0	No	40	Akan	NA	4	Low	41	9	3	36.2	3.1	49.5	32	10.82	35.7	48	152
39	Akan	NA	5	0	HAEMATINICS,VITAMINS	NA	0	No	55	Akan	NA	3	Middle	38	9	1	35	3.4	51.8	40	13.2	35.6	56	156
29	Mole-Dagomba	GRUSHIE	8	0	HAEMATINICS,VITAMINS	NA	0	No	NA	Others	KANJAGA	4.75	Low	41	9	3	31.8	2.5	45.8	37	9.9	33.8	32	108
30	Others	GRUSHIE	7	0	HAEMATINICS,VITAMINS	NA	0	No	36	Mole-Dagomba	NA	3.75	Low	40	9	12	36	3.6	50	34	9.64	37	60	128
18	Akan	NA	6	0	HAEMATINICS,VITAMINS	NA	0	No	24	Akan	NA	3.5	Low	40	9	14	34	3.2	47	25	8.7	37.6	40	140
32	Akan	NA	5	0	HAEMATINICS,VITAMINS	NA	0	No	36	Akan	NA	3.75	Low	38	9	3	32	3.1	49.8	30	10.1	36.9	48	144
32	Akan	NA	6	0	HAEMATINICS,VITAMINS	NA	0	No	42	Akan	NA	3.25	Low	38	8	1	32	2.8	47.5	31	10.03	35.1	34	132
36	Others	HAUSA	11	0	HAEMATINICS,VITAMINS	NA	0	No	40	Mole-Dagomba	NA	1	High	41	8	1	34.5	3.8	51.5	33	10.5	35.6	48	136
24	Akan	NA	10	0	HAEMATINICS,VITAMINS	NA	0	No	27	Akan	NA	3.75	Low	38	8	19	34	3.6	50.4	36	11.57	36.4	64	132
32	Akan	NA	7	0	HAEMATINICS,VITAMINS	NA	0	No	42	Akan	NA	3.5	Low	38	8	26	34	3	50	32	10.25	36	62	148
34	Akan	NA	10	0	HAEMATINICS,VITAMINS	NA	0	No	38	Akan	NA	2.25	Middle	39	9	2	35	3.1	50	30	9.97	36.4	44	146
31	Akan	NA	7	0	HAEMATINICS,VITAMINS	NA	0	No	35	Akan	NA	3.5	Low	41	9	1	33.9	3.1	49	34	9.72	36.2	38	126
33	Akan	NA	8	0	HAEMATINICS,VITAMINS	NA	0	No	30	Akan	NA	4	Low	42	9	40	34.4	2.8	47.9	35	11.04	36.3	40	120
20	Others	FULANI	9	0	HAEMATINICS,VITAMINS	NA	0	No	28	Akan	MAKASINE	3.75	Low	40	9	3	34.5	3.6	48.8	32	8.47	35.2	44	132
22	Akan	NA	4	0	HAEMATINICS,VITAMINS	NA	0	No	29	Akan	NA	4	Low	38	8	18	31.5	2.6	46.8	26	9.35	36.2	46	144
25	Mole-Dagomba	MOSI	5	0	HAEMATINICS,VITAMINS	NA	0	No	35	Mole-Dagomba	MOSSI	4	Low	39	9	14	37.8	3.1	49.7	32	10.55	36.2	38	126
31	Akan	NA	9	0	HAEMATINICS,VITAMINS	NA	0	No	34	Akan	NA	3.5	Low	41	8	20	36.5	3.7	50.1	33	11.42	34.6	42	138
31	Akan	NA	11	0	HAEMATINICS,VITAMINS	NA	0	No	38	Akan	NA	4	Low	41	8	19	35.3	3.5	51	30	10.77	35.5	32	126
38	Mole-Dagomba	GOJA	7	0	HAEMATINICS,VITAMINS	NA	0	No	36	Others	WANGARA	4.25	Low	38	9	18	36	3.5	49	31	10.14	35.4	38	140
44	Akan	NA	4	0	HAEMATINICS,VITAMINS	NA	0	No	49	Akan	NA	3.75	Low	38	8	21	34	2.9	47	28	10.27	35	42	130
43	Others	BANDA	6	0	HAEMATINICS,VITAMINS	NA	0	No	NA	Others	BANDA	NA	NA	39	8	6	33.5	3.3	50.1	31	10.72	36.1	40	132
25	Akan	NA	10	0	HAEMATINICS,VITAMINS	NA	0	No	28	Akan	NA	NA	NA	40	8	9	34.5	3.3	44	26	9.77	36	48	146
35	Mole-Dagomba	NA	6	0	HAEMATINICS,VITAMINS	NA	0	No	37	Mole-Dagomba	NA	3	Middle	39	10	16	32.5	2.9	48	28	10.08	35.2	42	160
35	Mole-Dagomba	NA	6	0	HAEMATINICS,VITAMINS	NA	0	No	37	Mole-Dagomba	NA	1	High	39	8	18	32.5	2.9	46.5	25	9.26	35.8	50	150
35	Akan	NA	6	0	HAEMATINICS,VITAMINS	NA	0	No	40	Akan	NA	3.5	Low	39	8	18	34	3.7	51.3	31	11.55	36.7	52	140
25	Mole-Dagomba	BUSANGA	6	0	HAEMATINICS,VITAMINS`	NA	0	No	36	Mole-Dagomba	BUSANGA	4.75	Low	42	8	10	33.5	4	51.2	28	10.07	36	46	142
34	Akan	NA	NA	0	HAEMATINICS,VITAMINS	NA	0	No	46	Akan	NA	3.5	Low	41	8	5	33	3.8	46.9	22	8.32	35.8	40	120
27	Others	GRUSHIE	6	0	HAEMATINICS,VITAMINS	NA	0	No	29	Akan	NA	4.25	Low	39	10	1	34.5	3.4	48.8	30	10.71	36.6	48	156
20	Akan	NA	8	0	HAEMATINICS,VITAMINS	NA	0	No	29	Akan	NA	2.25	Middle	40	9	11	32.2	3	49	33	8.9	36	48	132
27	Others	GRUSHIE	10	0	HAEMATINICS,VITAMINS	NA	0	No	33	Others	HAUSA	3.75	Low	41	9	19	37	3.9	52.5	23	9.13	37	72	132
38	Others	FULANI	9	0	HAEMATINICS,VITAMINS	NA	0	No	NA	Others	BARAKER	NA	NA	38	9	17	33	2.8	47.4	28	8.88	36.6	64	140
17	Akan	NA	5	0	HAEMATINICS,VITAMINS	NA	0	No	26	Akan	NA	2.5	Middle	40	8	2	36	3	49.1	37	11.22	35.1	48	132
32	Akan	NA	10	0	HAEMATINICS,VITAMINS	NA	0	No	38	Akan	NA	1.25	High	40	9	13	34.5	3.2	50	38	10.59	35.4	40	134
30	Others	GONJA	14	0	HAEMATINICS,VITAMINS	NA	0	No	30	Mole-Dagomba	GONJA	1	High	39	9	19	35.5	3.6	50.2	38	11.78	36.8	68	140
17	Akan	NA	5	0	HAEMATINISC,VITAMINS	NA	0	No	21	Akan	NA	NA	NA	39	9	2	34.1	2.6	48.5	31	9.51	34.4	48	136
25	Mole-Dagomba	DARGATI	2	0	HAEMATINISC,VITAMINS	NA	0	No	40	Akan	NA	4	Low	41	8	3	35.2	2.8	48	31	9.62	35.2	38	136
28	Akan	NA	9	0	HAEMATINISC,VITAMINS	NA	0	No	30	Akan	NA	NA	NA	38	8	3	35.5	3.3	52.5	26	10.75	35	38	132
28	Mole-Dagomba	GONJA	12	0	HAEMATINISC,VITAMINS	NA	0	No	34	Others	WAMFARA	3.25	Low	40	9	4	33.2	3.6	50	27	9.83	36.6	38	120
28	Akan	NA	5	0	HAEMATINISC,VITAMINS	NA	0	No	30	Akan	NA	1.25	High	39	9	1	35.2	3.4	45.4	36	7.79	36	66	142
27	Akan	NA	8	0	HAEMATINICS	NA	0	No	34	Akan	NA	2	High	40	7	15	33.5	2.7	48	44	11.68	36.1	56	148
26	Akan	NA	5	0	HAEMATINICS,ANTIBIOTICS	NA	0	No	32	Others	HAUSA	NA	NA	40	8	12	34.8	3.2	50.1	30	11.06	35.6	49	133
23	Akan	NA	7	0	HAEMATINISC,VITAMINS	NA	0	No	29	Akan	NA	3.75	Low	42	9	15	34	3.1	48.6	34	11.27	36.3	40	136
23	Akan	NA	5	0	NA	NA	0	No	25	Akan	NA	3.5	Low	40	9	11	36	2.6	50.2	23	10.03	36.2	40	124
32	Akan	NA	3	0	HAEMATINICS, ANC VITAMINS	NA	0	No	NA	Akan	NA	3.5	Low	40	8	6	32.8	2.7	44.65	22	9.69	35.6	48	136
23	Ga-Adangbe	NA	NA	0	HAEMATINICS, ANTIBIOTICS	VITAMINS	0	No	28	Akan	NA	4	Low	40	9	2	36.2	3.3	50.2	29	11.34	34.8	48	136
17	Ewe	NA	5	0	HAEMATINICS VITAMINS	NA	0	No	18	Akan	NA	3.75	Low	38	10	12	34.2	2.8	44.9	23	10.3	34.9	60	140
28	Akan	NA	9	0	HAEMATINICS, ANC VITAMINS	PARACETAMOL	0	No	35	Akan	NA	4.25	Low	39	8	24	33.8	3	48.25	35	12.18	36.8	40	144
19	Akan	NA	6	0	HAEMATINICS, VITAMINS	NA	0	No	25	Akan	NA	2	High	39	8	2	32.5	3	49.8	36	11.44	35	38	136
28	Akan	NA	8	0	HAEMATINICS, VITAMINS	NA	0	No	33	Akan	NA	3.75	Low	38	9	12	33	2.9	47	32	9.83	35.6	55	148
29	Others	WANGARA	2	0	HAEMATINICS	NA	0	No	35	Others	HAUSA	3.25	Low	40	9	1	34.5	3	46	26	9.88	35.3	60	160
22	Mole-Dagomba	GONJA	5	0	HAEMATINICS, VITAMINS	NA	0	No	30	Mole-Dagomba	MOSSI	4.5	Low	40	9	14	34	2.9	47.1	34	11.21	36.6	50	140
28	Akan	NA	7	0	HAEMATINICS, VITAMINS	NA	0	No	43	Akan	NA	3.5	Low	42	9	10	33	3	48	32	11.06	35.6	68	152
35	Akan	NA	7	0	HAEMATINICS, VITAMINS,HERBS	NA	0	Yes	36	Akan	NA	3.5	Low	39	8	23	34	3.4	48.2	36	9.57	34.8	66	152
35	Akan	NA	2	0	HAEMATINICS,VITAMINS,ANTIBIOTICS	NA	0	No	38	Akan	NA	NA	NA	38	9	3	37	3.8	49	28	10.12	35.8	46	156
23	Others	BANDA	9	0	HAEMATINICS,HERBS,VITAMINS	NA	0	Yes	28	Others	BANDA	3.75	Low	41	9	3	35.5	3.2	46.5	31	10.72	34.6	48	144
32	Akan	NA	4	0	HAEMATINICS,HERBS,VITAMINS	NA	0	Yes	38	Akan	NA	4	Low	42	9	6	34	2.9	46	31	10.12	35.2	38	134
28	Akan	NA	2	0	HAEMATINICS,HERBS,VITAMINS	NA	0	Yes	42	Akan	NA	3	Middle	38	9	3	32	3	47.2	28	10.44	35.6	46	138
23	Mole-Dagomba	GONJA	9	0	HAEMATINICS,VITAMINS	NA	0	No	NA	Mole-Dagomba	GONJA	NA	NA	38	8	31	35	3.7	52.6	35	10.5	35.9	48	132
37	Akan	NA	11	0	HAEMATINICS,HERBS,VITAMINS	NA	0	Yes	45	Akan	NA	3.5	Low	41	9	4	36.4	3.8	50.4	38	12.51	36.7	48	120
25	Mole-Dagomba	SISALA	6	0	HAEMATINICS,VITAMINS	NA	0	No	36	Others	HAUSA	3.75	Low	40	9	7	35.7	3.2	49	40	11.89	35	36	148
28	Akan	NA	7	0	HAEMATINICS,VITAMINS	NA	0	No	31	Akan	NA	4	Low	40	9	24	34.2	3.6	49.9	40	12.48	35.8	40	144
34	Akan	NA	14	0	HAEMATINICS,VITAMINS	NA	0	No	48	Akan	NA	3.25	Low	38	9	5	35	3	49	35	12.68	35.5	32	140
20	Others	KOTOKOLI	3	0	HAEMATINICS,VITAMINS	NA	0	No	25	Others	GRUSHIE	4.75	Low	40	8	16	34	3	48	34	10.94	36.6	76	124
31	Akan	NA	6	0	HAEMATINICS,VITAMINS	NA	0	No	39	Akan	NA	1	High	40	9	10	35	3.3	49	35	11.19	35.9	68	148
20	Akan	NA	3	0	HAEMATINICS,VITAMINS	NA	0	No	28	Akan	NA	3.75	Low	38	8	4	33	2.7	47.1	28	11.66	34.8	60	136
21	Others	WANGARA	0	0	HAEMATINICS,VITAMINS	NA	0	No	25	Others	ZAMANAMA	3	Middle	38	9	3	33	3.2	46	31	10.95	35	48	136
32	Akan	NA	9	0	HAEMATINICS, ANTIHYPERTENSIVES, VITAMINS	NA	0	No	34	Akan	NZEMA	3	Middle	38	9	5	33	2.9	47.2	31	10.12	34.8	46	142
40	Akan	NA	4	0	HAEMATINICS, VITAMINS	NA	0	No	NA	Akan	NA	NA	NA	41	8	5	34	3.4	47.2	32	10.08	35.8	48	144
25	Mole-Dagomba	FRAFRA	12	0	HAEMATINICS, VITAMINS	NA	0	No	27	Mole-Dagomba	FRAFRA	3.75	Low	39	9	6	34	3.1	46.7	39	12.25	35.6	44	132
31	Akan	NA	4	0	HAEMATINICS, VITAMINS	NA	0	No	35	Akan	NA	4	Low	38	9	2	34.5	3.2	49.2	39	11.2	35.6	42	132
30	Akan	NA	4	0	HAEMATINICS, VITAMINS	NA	0	No	34	Akan	NA	4	Low	38	8	3	34.5	2.7	47.7	26	12.13	36.4	60	136
38	Akan	NA	5	0	HAEMATINICS, VITAMINS	NA	0	No	42	Akan	NA	3.75	Low	40	9	4	35	3.4	46.9	33	10.32	35.4	48	156
34	Akan	NA	10	0	HAEMATINICS, VITAMINS	NA	0	No	44	Akan	NA	2.5	Middle	39	9	7	35	3.9	50	32	10.29	34.9	38	134
25	Others	BUSANGA	5	0	HAEMATINICS, HERBS	NA	0	Yes	32	Others	BUSANGA	4.25	Low	40	7	6	36.5	3.2	48	30.5	11.31	36.1	56	148
27	Akan	NA	10	0	HAEMATINICS, VITAMINS	NA	0	No	36	Akan	NA	2	High	40	9	19	32	2.8	47.1	33	10.7	36.5	60	132
29	Akan	NA	11	0	HAEMATINICS, VITAMINS	NA	0	No	32	Akan	NA	NA	NA	40	9	8	35.5	3.9	48	32	11.58	35	44	146
28	Akan	NA	9	0	HAEMATINICS, VITAMINS	NA	0	No	31	Akan	NA	1.75	High	42	7	2	34.5	2.6	48.5	37	11.32	35.5	52	140
28	Akan	NA	3	0	HAEMATINICS, VITAMINS	NA	0	No	NA	Akan	NA	3	Middle	39	9	3	33.5	2.8	49.2	35	11.87	34.8	44	124
30	Akan	NA	6	0	HAEMATINICS, VITAMINS	NA	0	No	37	Akan	NA	4	Low	40	8	5	34.5	2.8	49.3	39	11.25	34.8	44	108
20	Akan	NA	0	0	HAEMATINICS	NA	0	No	25	Akan	NA	3.75	Low	38	9	21	33.5	2.9	47	39	11.59	36.2	40	164
22	Akan	NA	4	0	HAEMATINICS,VITAMINS	NA	0	No	25	Akan	NA	4	Low	40	9	14	34.4	2.8	48.7	36	10.13	35.9	40	124
32	Akan	NA	10	0	HAEMATINICS,VITAMINS	NA	0	No	34	Akan	NA	4	Low	41	9	11	35.8	3.3	48.3	29	7.8	35.3	72	132
39	Akan	NA	5	0	HAEMATINICS,VITAMINS	NA	0	No	55	Akan	NA	3	Middle	38	9	1	35	3.4	51.8	40	13.2	35.6	56	156
37	Akan	NA	5	0	HAEMATINICS ,VITAMINS	NA	0	No	40	Akan	NA	4.25	Low	42	8	8	34.2	3.4	51.2	32	9.57	34.6	44	136
38	Akan	NA	4	0	HAEMATINICS ,VITAMINS	NA	0	No	40	Akan	NA	2.75	Middle	41	9	10	35	3.2	49	30	12.12	35.7	82	120
23	Akan	NA	10	0	HAEMATINICS ,VITAMINS	NA	0	No	30	Akan	NA	4	Low	38	9	3	35	2.8	46.2	27	10.05	35.5	52	162
38	Ewe	NA	10	0	HAEMATINICS ,VITAMINS	0	0	No	40	Ewe	NA	4	Low	38	9	2	33.5	3	47.2	34	9.98	34.8	42	136
36	Akan	NA	10	0	HAEMATINICS ,VITAMINS	NA	0	No	38	Akan	NA	1.25	High	38	9	8	34.6	3.3	48	33	10.12	35.2	56	152
22	Others	MALI	3	0	HAEMATINICS ,VITAMINS	NA	0	No	NA	Others	MALI	NA	NA	39	8	3	33	2.6	46	26	10.22	34.9	48	120
21	Akan	NA	6	0	HAEMATINICS ,VITAMINS	NA	0	No	26	Akan	NA	2.75	Middle	39	9	10	33.2	3.2	48.1	38	10.32	35.9	50	136
33	Akan	NA	11	0	HAEMATINICS ,VITAMINS	NA	0	No	37	Akan	NA	1.5	High	39	8	25	33	2.6	48.8	29	10.05	36.1	54	136
41	Akan	NA	5	0	HAEMATINICS ,VITAMINS	NA	0	No	40	Akan	NA	3.75	Low	39	9	17	34.4	3.5	51.6	37	12.36	36.2	52	120
37	Others	GRUSHIE	7	0	HAEMATINICS ,VITAMINS	NA	0	No	45	Others	GRUSHIE	3.25	Low	40	9	8	34.5	2.7	48.2	38	10.69	34.6	68	110
45	Akan	NA	6	0	HAEMATINICS ,VITAMINS	NA	0	No	48	Akan	NA	2.5	Middle	40	8	14	34.7	3.3	50.4	41	11.74	35.6	40	148
27	Akan	NA	16	0	HAEMATINICS ,VITAMINS	NA	0	No	31	Akan	NA	1	High	42	9	1	35.2	3.5	49	31	10.12	34.5	44	146
28	Akan	NA	9	0	HAEMATINICS ,VITAMINS	NA	0	No	30	Akan	NA	1	High	39	9	22	34.8	3.6	48.3	38	11.78	36.4	48	132
35	Others	ZAMANAMA	9	0	HAEMATINICS ,VITAMINS	NA	0	No	40	Others	ZAMANAMA	5	Low	38	9	8	33	2.7	46.9	34	10.95	35.3	54	136
35	Others	ZAMANAMA	9	0	HAEMATINICS ,VITAMINS	NA	0	No	40	Others	ZAMANAMA	5	Low	38	8	8	32.5	2.5	46.2	32	11.25	35	54	136
25	Others	WANGARA	6	0	HAEMATINICS ,VITAMINS	NA	0	No	35	Others	BANDA	3.25	Low	38	8	15	34.8	3.2	49.6	31	10.23	36.3	36	140
37	Others	DARGATI	8	0	HAEMATINICS ,VITAMINS	NA	0	No	44	Akan	NA	3.75	Low	41	9	2	35	3.4	51.5	38.5	12.76	35.6	42	140
33	Mole-Dagomba	BUSANGA	7	0	HAEMATINICS ,VITAMINS	NA	0	No	37	Mole-Dagomba	BUSANGA	4.75	Low	39	9	7	34	2.8	49	37	12	35	60	148
30	Akan	NA	8	0	HAEMATINICS ,VITAMINS	NA	0	No	40	Mole-Dagomba	NA	2	High	40	9	8	36	3.7	50.3	37.5	11.65	35.4	40	148
37	Akan	NA	6	0	HAEMATINICS ,VITAMINS	NA	0	No	30	Ga-Adangbe	KROBO	3.75	Low	41	8	17	33	2.6	51.7	31	11.28	36.6	40	118
33	Akan	NA	7	0	HAEMATINICS ,VITAMINS	NA	0	No	37	Akan	NA	3.25	Low	40	8	3	34	3.1	48.9	38	9.61	34.6	44	132
29	Akan	NA	6	0	HAEMATINICS ,VITAMINS	NA	0	No	33	Akan	NA	4	Low	38	9	5	34	3.3	52	28	9.36	36.1	60	160
26	Akan	NA	8	0	HAEMATINICS ,VITAMINS	NA	0	No	31	Akan	NA	2.25	Middle	40	9	36	33.7	3.1	50.4	40	10.77	35.8	60	120
29	Akan	NA	3	0	HAEMATINICS ,VITAMINS	NA	0	No	30	Akan	NA	4	Low	38	8	8	33	2.9	46.7	27	10.36	34.6	40	120
25	Akan	NA	3	0	HAEMATINICS ,VITAMINS	NA	0	No	29	Akan	NA	3.5	Low	40	9	18	33.3	2.8	46.1	36	9.05	35	56	148
20	Akan	NA	10	0	HAEMATINICS, VITAMINS	NA	0	No	28	Akan	NA	4.5	Low	40	9	2	33	3.1	45	45	11.7	36	48	128
28	Akan	NA	8	0	HAEMATINICS,VITAMINS	NA	0	No	42	Akan	NA	2.75	Middle	38	8	5	32	2.7	47	30	10.39	36	56	136
30	Akan	NA	6	0	HAEMATINICS,VITAMINS	NA	0	No	32	Akan	NA	4	Low	39	9	3	33	3.2	49.2	36	11.68	37	64	140
21	Akan	NA	8	0	HAEMATINICS,VITAMINS	NA	0	No	32	Akan	NA	3	Middle	41	8	12	34	3.4	50.9	32	10.97	36.4	44	152
39	Akan	NA	8	0	HAEMATINICS,VITAMINS	NA	0	No	45	Akan	NA	3	Middle	41	9	2	34	3.9	51.2	39.5	11.75	36	36	116
30	Akan	NA	10	0	HAEMATINICS,VITAMINS	NA	0	No	43	Akan	NA	1.5	High	40	9	20	34.2	3	48.9	30	12.42	35.7	44	132
23	Others	HAUSA	7	0	HAEMATINICS,VITAMINS	NA	0	No	29	Others	HAUSA	3	Middle	39	9	5	34	2.9	44	34	11.52	35.7	40	124
33	Akan	NA	8	0	HAEMATINICS, VITAMINS	NA	0	No	30	Akan	NA	4	Low	40	9	11	35.2	3.9	51	32	12.1	36.5	36	152
26	Ewe	NA	11	0	HAEMATINICS, VITAMINS	NA	0	No	32	Akan	NA	1	High	41	9	3	34.5	3.4	48.5	33	11.84	34	60	132
36	Akan	NA	11	0	HAEMATINICS, VITAMINS	NA	0	No	35	Akan	NA	4	Low	41	7	42	37	3.4	49.5	43	12.32	35.7	60	160
33	Akan	NA	17	0	HAEMATINICS, VITAMINS	NA	0	No	40	Akan	NA	3.5	Low	41	9	6	36.1	4	48	30	11.92	36	52	146
32	Akan	NA	15	0	HAEMATINICS, VITAMINS	NA	0	No	38	Akan	NA	NA	NA	40	9	1	35	3.5	48.2	32	10.11	36	48	138
28	Mole-Dagomba	KUSASI	6	0	HAEMATINICS, VITAMINS	NA	0	No	33	Mole-Dagomba	KUSASI	4	Low	41	9	3	38	3.9	49	31	9.62	35.5	48	146
34	Others	BUSANGA	6	0	HAEMATINICS	NA	0	No	35	Others	BUSANGA	4	Low	39	9	13	35	3.1	49.3	27	11.13	36.6	40	132
20	Akan	NA	4	0	HAEMATINICS	NA	0	No	23	Akan	NA	3.5	Low	41	8	24	33.2	2.5	45.45	35	10.45	36.5	40	114
21	Akan	NA	5	0	HAEMATINICS	NA	0	No	29	Akan	NA	NA	NA	39	6	24	36.5	3	48.15	36	12.81	37	44	132
30	Others	HAUSA	4	0	HAEMATINICS	NA	0	No	45	Others	HAUSA	3.25	Low	38	9	4	32.5	3.2	47.95	35	10.8	36.6	34	120
21	Akan	NA	3	0	HAEMATINICS	NA	0	No	20	Akan	NA	4	Low	40	7	12	36.5	3.3	49.5	36	10.99	36.1	50	135
28	Akan	NA	3	0	HAEMATINICS	NA	0	No	34	Akan	NA	3.25	Low	39	7	13	36.4	3.1	49.2	32	11.85	36	72	140
32	Others	BANDA	10	0	HAEMATINICS	NA	0	No	32	Others	ZAMARAMA	3.75	Low	40	8	12	32.5	2.6	49	26	10.26	36.1	60	120
27	Akan	NA	8	0	HAEMATINICS, HERBS	NA	0	Yes	38	Akan	NA	3.75	Low	39	9	3	34	3.3	49.65	30	9.06	35.6	64	124
38	Akan	NA	9	0	HAEMATINICS	NA	0	No	38	Akan	NA	1.25	High	41	9	12	34	3.6	49.5	35.5	9.97	35.3	48	140
33	Akan	NA	10	0	HAEMATINICS	NA	0	No	43	Akan	NA	3	Middle	38	9	10	35.4	3.4	47.5	29	11.9	37.1	68	140
30	Akan	NA	8	0	HAEMATINICS	NA	0	No	31	Akan	NA	1	High	38	9	1	33.7	2.9	47.85	30	9.72	35.7	64	120
34	Akan	NA	4	0	HAEMATINICS	NA	0	No	38	Akan	NA	1.5	High	38	8	4	35.5	3.4	49.5	31	9.92	36.5	68	128
43	Akan	NA	6	0	HAEMATINICS	NA	0	No	48	Akan	NA	4	Low	41	7	3	33.6	3.1	47.6	31	10.13	35.2	50	156
30	Others	GRUMA	5	0	HAEMATINICS	NA	0	No	NA	Others	KONKOMA	4.5	Low	38	8	1	34.5	3.3	50.3	28	10.21	36	38	136
28	Mole-Dagomba	KUSASI	4	0	HAEMATINICS	NA	0	No	45	Others	BUSANGA	4.5	Low	41	8	3	34.6	3.4	49.05	28	9.82	35.6	32	124
19	Mole-Dagomba	DAGOMBA	3	0	HAEMATINICS	NA	0	No	40	Others	ZAMARAMA	3	Middle	38	9	6	34.5	2.7	46.9	34	11.27	35.5	60	108
30	Akan	NA	11	0	HAEMATINICS	NA	0	No	40	Akan	NA	4	Low	40	9	2	36	3.8	51.75	44	12	36.5	54	148
25	Akan	NA	12	0	HAEMATINICS	NA	0	No	32	Akan	NA	1.5	High	41	9	10	36	3.8	50.9	36.5	11.44	36.4	44	144
35	Akan	NA	10	0	HAEMATINICS,VITAMINS	NA	0	No	40	Akan	NA	2.5	Middle	38	9	5	36	3.7	48	36	9.79	35.2	44	138
28	Akan	NA	NA	0	HAEMATINICS,VITAMINS	NA	0	No	NA	Akan	NA	NA	NA	42	9	13	35	4	50.5	38	13.68	35.3	48	128
31	Akan	NA	5	0	HAEMATINICS,VITAMINS	NA	0	No	37	Akan	NA	3.75	Low	39	8	5	33	2.5	45	29	9.1	31	46	132
31	Akan	NA	5	0	HAEMATINICS,VITAMINS	NA	0	No	37	Akan	NA	3.75	Low	39	8	5	34	2.5	47	34	10.45	35.5	48	144
35	Akan	NA	10	0	HAEMATINICS,VITAMINS	NA	0	No	40	Akan	NA	3.75	Low	39	9	8	34	2.8	48	29	9.77	34.8	46	138
17	Mole-Dagomba	NA	2	0	HAEMATINICS,VITAMINS	NA	0	No	19	Mole-Dagomba	MOSSI	3.5	Low	41	9	4	32	2.5	44.3	29	10.91	34.6	42	138
28	Akan	NA	9	0	HAEMATINICS,VITAMINS	NA	0	No	40	Akan	NA	NA	NA	39	8	32	33.2	3	49	33	10.76	36.2	62	148
21	Mole-Dagomba	FRAFRA	7	0	HAEMATINICS	NA	0	No	27	Mole-Dagomba	FRAFRA	3.25	Low	39	8	8	31.5	2.6	47.1	35	8.13	35.5	32	140
31	Akan	NA	9	0	HAEMATINICS	NA	0	No	37	Akan	NA	3.25	Low	40	7	11	36	3.4	50	38	10.9	36	46	144
28	Akan	NA	11	0	HAEMATINICS	NA	0	No	34	Akan	NA	4	Low	40	8	21	35	3.1	50	39	11.58	36.2	48	140
30	Akan	NA	1	0	HAEMATINICS	NA	0	No	40	Akan	NA	NA	NA	38	9	14	34.8	3.4	50.7	35	11.76	35.6	36	132
25	Akan	NA	10	0	HAEMATINICS	NA	0	No	32	Akan	NA	1.5	High	40	9	21	32.5	2.7	48.2	30.5	9.23	35.7	36	140
28	Akan	NA	9	0	HAEMATINICS	NA	0	No	32	Akan	NA	1.25	High	38	9	19	32.9	2.75	46.35	33.5	9.52	36	48	140
25	Mole-Dagomba	NA	6	0	HAEMATINICS	NA	0	No	NA	Mole-Dagomba	NA	NA	NA	41	8	4	35	3.6	52	34	11.2	36	29	125
28	Akan	NA	8	0	HAEMATINICS	NA	0	No	34	Akan	NA	2.75	Middle	38	9	21	34.6	3.3	48.5	27.5	11.93	36.9	56	140
23	Akan	NA	11	0	HAEMATINICS, VITAMINS	NA	0	No	NA	Others	KOTOKOLI	NA	NA	40	9	3	34	3.7	48.1	29	10.09	35.6	54	156
33	Akan	NA	6	0	HAEMATINICS, VITAMINS	NA	0	No	38	Akan	NA	2.75	Middle	38	9	4	34.8	3.6	48.5	29	10.15	34.4	44	128
23	Akan	NA	6	0	HAEMATINICS, VITAMINS	NA	0	No	25	Akan	NA	3.75	Low	39	9	3	32.2	3	47.9	30	9.29	35.2	66	152
35	Akan	NA	6	0	HAEMATINICS, VITAMINS	NA	0	No	45	Akan	NA	2.75	Middle	39	9	2	34.2	2.8	47.3	36	10.45	34.6	58	151
29	Akan	NA	7	0	HAEMATINICS, VITAMINS	NA	0	No	42	Akan	NA	1.5	High	38	8	5	33	2.7	46.2	28	9.92	34.4	48	132
25	Akan	NA	9	0	HAEMATINICS, VITAMINS	NA	0	No	30	Akan	NA	2.75	Middle	39	9	16	33.6	3.6	48.2	30	9.89	35.2	48	140
22	Mole-Dagomba	GONJA	3	0	HAEMATINICS,VITAMINS	NA	0	No	NA	Mole-Dagomba	GONJA	NA	NA	40	9	2	35.5	3.8	51.2	40	11.26	36.4	44	148
30	Others	GRUSHIE	4	0	HAEMATINICS, VITAMINS	NA	0	No	NA	Akan	NA	NA	NA	41	9	9	33.4	3.3	48.2	29	10.31	35.1	48	156
30	Akan	NA	6	0	HAEMATINICS, VITAMINS	NA	0	No	34	Akan	NA	1	High	38	9	1	33.2	2.9	45.6	26	9.82	34.8	56	148
34	Akan	NA	6	0	HAEMATINICS, VITAMINS	NA	0	No	38	Akan	NA	4	Low	40	9	6	34.4	3.9	51.1	28	9.89	35	44	142
34	Mole-Dagomba	DARGATI	10	0	HAEMATINICS, VITAMINS	NA	0	No	36	Akan	NA	2.25	Middle	41	8	2	33	2.8	47.8	37	10.89	36	40	144
27	Mole-Dagomba	MOSI	6	0	HAEMATINICS, VITAMINS	NA	0	No	31	Mole-Dagomba	MOSSI	3.25	Low	40	9	4	35.6	3.4	47.7	29	9.52	35.4	40	140
27	Mole-Dagomba	MOSI	6	0	HAEMATINICS, VITAMINS	NA	0	No	31	Mole-Dagomba	MOSSI	3.25	Low	40	9	6	35	3.4	47	35	10.54	35.2	60	120
35	Akan	NA	7	0	HAEMATINICS, VITAMINS	NA	0	No	55	Akan	NA	3.5	Low	41	8	5	33.5	3.3	49	30	10.54	34.8	42	140
25	Akan	NA	7	0	HAEMATINICS, VITAMINS	NA	0	No	31	Akan	NA	3.5	Low	40	9	18	33.6	3.4	48.6	32	10.08	34.8	52	144
24	Akan	NA	9	0	HAEMATINICS, VITAMINS	NA	0	No	30	Akan	NA	2.25	Middle	40	9	42	34.5	2.8	47.8	30	9.76	36.4	50	138
31	Akan	NA	8	0	HAEMATINICS,VITAMINS	NA	0	No	38	Akan	NA	4	Low	38	9	18	34	2.8	46.1	27	10.87	35	46	148
35	Akan	NA	7	0	HAEMATINICS, VITAMINS	NA	0	No	38	Akan	NA	3.75	Low	38	9	23	36	3	48	26	10.65	36	36	140
33	Akan	NA	3	0	HAEMATINCS, HERBS	NA	0	Yes	NA	Akan	NA	NA	NA	38	8	9	36	3.2	50	39	10.77	35.7	84	128
36	Akan	NA	7	0	HAEMATINICS, VITAMINS	NA	0	No	38	Akan	NA	4	Low	38	9	14	33.5	2.6	47.4	34	10.32	35.7	60	132
27	Ewe	NA	10	0	HAEMATINICS, VITAMINS	NA	0	No	35	Akan	NA	1.5	High	39	7	20	35	3.5	49.1	32	11.12	34.9	68	136
30	Mole-Dagomba	NA	1	0	HAEMATINICS,VITAMINS	NA	0	No	34	Mole-Dagomba	NA	3.25	Low	40	8	6	34.5	2.7	47	30	10.73	34.7	32	120
30	Akan	NA	6	0	HAEMATINICS,VITAMINS	NA	0	No	45	Akan	NA	3.25	Low	41	9	4	32.3	3.2	49	29	10.01	34.3	52	142
27	Akan	NA	4	0	HAEMATINICS,HERBS,VITAMINS	NA	0	Yes	28	Akan	NA	3.75	Low	39	8	3	35.2	3.5	49	32	11.8	35	42	136
28	Akan	NA	8	0	HAEMATINICS,VITAMINS	NA	0	No	32	Akan	NA	1	High	38	9	13	35	3.4	48.2	30	11	37.4	40	132
24	Akan	NA	7	0	HAEMATINICS,	NA	0	No	29	Akan	NA	3.75	Low	41	9	4	34	3.4	47	26	8.94	35	40	120
30	Akan	NA	9	0	HAEMATINCS	NA	0	No	37	Akan	NA	1	High	40	9	4	34	3.3	40.8	31	9.58	35.1	48	156
23	Akan	NA	2	0	HAEMATINICS	NA	0	No	27	Akan	NA	1.5	High	38	8	38	35.5	3.1	51.6	32.5	11.85	35.1	44	136
23	Mole-Dagomba	NA	9	0	HAEMATINICS,VITAMINS	NA	0	No	36	Mole-Dagomba	NA	3.75	Low	40	9	6	36	3	47.6	29	9.3	36.6	44	138
32	Akan	NA	9	0	HAEMATINICS,HERBS,VITAMINS	NA	0	Yes	37	Akan	NA	3.25	Low	41	9	6	33.5	3	47	30	8.72	35.5	60	132
29	Akan	NA	7	0	HAEMATINICS,VITAMINS	NA	0	No	32	Akan	NA	3.25	Low	38	8	6	34	2.7	47	31	10.23	36.2	44	136
41	Akan	NA	7	0	HAEMATINICS,HERBS,VITAMINS	NA	0	Yes	46	Akan	NA	3.25	Low	38	9	7	36	2.6	45.6	30	9.3	35.2	48	132
27	Others	NA	2	0	HAEMATINICS,VITAMINS	NA	0	No	35	Others	HAUSA	3.25	Low	39	9	4	33.5	3.4	49	31	9.27	36.2	46	148
